# Supplementary material for: Light and Temperature Shape the Phenylpropanoid Profile of Azolla filiculoides Fronds
Source: Front Plant Sci. 2021 Oct 21;12:727667. doi: 10.3389/fpls.2021.727667 (PMC8567065; doi:10.3389/fpls.2021.727667)
Supplement: Supplementary Table S1 — Data annotation of metabolites. [file Table_1.XLSX]

## Sheet: Foglio1
Tabel S1. Data annotation of metabolites
PROPOSED COMPOUND	Average RT	Polarity	Adduct type	Formula	Reference m/z	Average Mz	ppm	Total score	MS1 isotopic spectrum	MS/MS spectrum
(-)-Catechin	3.006	NEG	[M-H]-	C15H14O6	289.072	289.073	2.45614	100	289.07178:164192 290.07513:41205 291.07849:6960	83.01089:84 86.97936:53 91.91933:113 95.0542:258 109.03457:180 114.99634:56 116.98029:87 123.04601:125 125.02848:91 130.96394:191 132.90297:219 150.99986:79 158.01572:72 164.0087:191 164.05014:74 184.94534:161 188.06059:124
(-)-Catechin gallate	6.138	POS	[M-C7H5O5]+	C22H18O10	273.076	273.075	2.63663	100	273.07498:10442 274.07833:9157 275.08169:16771	0
(-)-Epigallocatechin	1.936	NEG	[M-H]-	C15H14O7	305.067	305.067	1.44231	99.9	305.06714:53924 306.07049:13966 307.07385:3468	57.03233:203 83.00649:92 84.01409:63 91.27891:218 94.92126:56 96.00627:120 96.95715:60 110.02262:143 112.89679:102 120.92783:105 121.01327:75 124.19292:54 125.02141:223 128.88196:157 131.95723:78 132.8829:76 136.91185:87 140.94867:93 150.99753:558 153.00911:78 154.47563:87 154.90491:62 155.8969:131 156.90796:174 158.93788:317 170.88452:115 188.84795:190 198.88615:63 214.84126:104 214.96523:169 21…
(-)-Gallocatechin 3-gallate	6.838	NEG	[M+CF3COO]-	C22H18O11	571.071	571.066	7.05692	92.2	571.06647:12657 572.06982:6510 573.07318:164151	0
(-)-Hydroxymatairesinol	2.347	POS	[M+H-H2O]+	C20H22O7	357.133	357.133	0.588016	100	357.13309:709 358.13644:745 359.1398:4588	0
(-)-Secoisolariciresinol	7.484	NEG	[M-H]-	C20H26O6	361.166	361.164	3.59946	99.1	361.1644:55755 362.16775:18416 363.17111:5478	71.01653:51 93.00706:55 96.95907:125 153.01146:82 192.11665:61 193.10915:56 212.95262:56 220.14784:663 221.15193:1469 221.22333:113 221.28284:69 222.16632:170 236.10698:719 237.10927:53 270.87799:64 272.90018:142 274.87469:125 277.19528:90 288.84247:62
(-)-Syringaresinol-4-O-.beta.-D-glucopyranoside	8.125	NEG	[M-H]-	C28H36O13	579.208	579.213	8.23538	89.3	579.21307:2808 580.21642:1442 581.21978:0	0
(+)-Catechin	5.792	NEG	[M-H-H2O]-	C15H14O6	271.061	271.062	4.13191	99.4	271.06232:31603 272.06567:8010 273.06903:33847	0
(3S,3'S,4S,4'S)-7,7',9,9'-Tetramethoxy-3,3'-dimethyl-3,3',4,4'-tetrahydro-1H,1'H-[5,5'-bibenzo[g]isochromene]-4,4',10,10'-tetrol	5.609	POS	[M+H-2H2O]+	C32H34O10	543.201	543.197	8.10013	99.6	543.1969:7035 544.20025:2331 545.20361:4786	0
(E)-N-2-Phenylethylcinnamamide	7.346	POS	[2M+H]+	C17H17NO	503.269	503.27	1.90753	100	503.27026:1328 504.27361:911 505.27697:0	0
1,2,3,4,6-Pentagalloyl .beta.-D-glucose	4.399	NEG	[M-2H]2-	C41H32O26	469.052	469.047	9.40195	90.8	469.04739:10316 470.05074:5167 471.0541:0	0
1,2,3,4-Tetragalloylglucose	0.747	NEG	[M-2H]2-	C34H28O22	393.046	393.041	13.0773	82.9	393.04016:11366 394.04351:2526 395.04687:0	0
1,2,4,6-Tetragalloylglucose	1.867	NEG	[M-H]-	C34H28O22	787.105	787.1	6.97492	86	787.10541:2087 788.10876:1508 789.11212:1004	0
1,3,6-Tri-O-galloyl-.beta.-D-glucose	4.711	NEG	[M-H]-	C27H24O18	635.089	635.094	7.47927	93.2	635.09375:13451 636.0971:7717 637.10046:9489	65.6528:192 92.92513:95 94.91661:69 125.02934:232 128.02797:107 149.16119:52 151.02757:125 153.0195:199 153.06395:56 161.01427:96 193.00708:68 236.04834:57 253.05482:154 269.98563:84 270.0528:73 285.04385:223 287.04745:94 288.1312:68 295.01801:123 300.03329:64 309.04553:82 312.07727:80 312.80353:61 313.03812:64 321.03781:106 338.82489:114 345.01074:94 360.87332:68 364.9917:117 375.07614:88 407.07…
1,3-Dicaffeoylquinic acid	2.827	NEG	[M-C9H7O3]-	C25H24O12	353.088	353.088	1.38776	62.7	353.08887:438073 354.09222:121979 355.09558:0	59.01358:582 63.18804:124 71.01553:217 73.02673:94 85.02948:184 93.0291:80 104.96063:116 118.05646:97 125.02273:714 126.02259:54 129.54654:57 130.89198:50 133.03101:214 134.0304:95 135.03989:174 148.95277:63 150.90282:62 153.02361:88 154.89508:92 161.02531:577 164.01472:322 170.88933:62 179.03226:99 191.05388:365 192.04939:137 197.79364:97 197.92049:87 214.92319:113 219.87326:57 235.11583:161 246…
1,6-Bis-O-(4-hydroxycinnamoyl)glucose	8.272	POS	[M+Na]+	C24H24O10	495.126	495.133	13.3501	99.1	495.13281:8051 496.13616:2903 497.13952:0	0
1-O-Cinnamoyl-6-O-p-coumaroyl-.beta.-D-glucopyranose	7.019	POS	[M+H-H2O]+	C24H24O9	439.139	439.14	2.64153	100	439.13986:2876 440.14321:24236 441.14657:7958	0
1-O-Cinnamoylglucose	2.806	NEG	[M+COOH]-	C15H18O7	355.103	355.103	2.11206	99.8	355.10275:36889 356.1061:10514 357.10946:7734	57.03395:146 59.01377:284 86.00661:58 89.01732:89 101.02375:363 106.0387:84 106.95357:72 135.0426:408 137.04279:77 158.9576:97 159.03729:69 161.02832:448 162.02275:249 164.01596:132 166.89896:87 174.95421:80 176.89815:63 179.03345:143 206.85083:104 215.05687:88 219.89621:56 220.09923:64 236.13814:109 270.04541:86
2,2'-Dihydroxychalcone	2.193	NEG	[M-H]-	C15H12O3	239.071	239.069	8.0729	98.2	239.06947:15660 240.07282:1782 241.07618:0	0
2',4'-Dihydroxy-3'-(2-hydroxybenzyl)-6'-methoxychalcone	10.09	NEG	[2M-H]-	C23H20O5	751.255	751.248	8.79861	80.5	751.24829:5766 752.25164:4530 753.255:0	0
2,5-Dimethoxycinnamic acid	4.59	POS	[2M+H]+	C11H12O4	417.154	417.154	1.77392	100	417.15366:555 418.15701:0 419.16037:0	0
2',6'-Dihydroxy 4,4'-dimethoxydihydrochalcone	9.662	NEG	[2M-H]-	C17H18O5	603.224	603.229	8.55404	87.4	603.22876:1903 604.23211:0 605.23547:1788	0
2',6'-Dihydroxy 4'-methoxydihydrochalcone	3.779	NEG	[M-H]-	C16H16O4	271.098	271.095	8.11516	97.1	271.09515:16302 272.0985:2627 273.10186:7951	70.9961:76 80.04694:143 85.06653:52 92.92589:117 94.92591:93 98.96273:83 99.0498:58 104.96797:54 108.98769:58 109.06039:111 110.97674:87 112.90474:60 114.90379:105 120.94296:122 137.02307:255 140.94176:467 143.07274:158 155.97403:51 157.95573:68 158.95084:455 161.91154:121 170.89629:58 178.91109:127 194.15875:64 198.918:52 246.92944:67
2''-Galloylhyperin	6.893	POS	[M+H]+	C28H24O16	617.114	617.12	9.90093	99.3	617.11981:565 618.12316:528 619.12652:796	0
2-Glucosyloxy-4-methoxycinnamic acid	2.806	NEG	[M-H]-	C16H20O9	355.103	355.104	1.85861	99.8	355.10416:17633 356.10751:5369 357.11087:4759	0
2'-Hydroxy-3,4,4',5-tetramethoxychalcone	5.224	NEG	[M-H]-	C19H20O6	343.119	343.118	2.79787	97.1	343.1163:11520 344.11965:4232 345.12301:6573	76.85464:70 92.9204:71 96.95898:63 104.95766:88 118.95901:97 119.92577:73 138.92894:124 138.97887:51 140.9213:75 144.94812:284 153.01314:53 161.01791:294 162.95949:246 163.94647:60 164.93138:141 176.02486:127 184.9534:60 194.90396:81 212.88045:227 212.93796:51 216.87178:113 219.66486:71 230.88039:67 244.92892:109 250.83536:62 292.82867:74
2-Hydroxy-3-methoxychalcone	4.125	NEG	[M-H]-	C16H14O3	253.087	253.086	5.05755	99.2	253.08572:3933 254.08907:936 255.09243:2213	0
3-(1,1-Dimethylallyl)-8-hydroxy-7-methoxycoumarin	0.728	NEG	[M-H-CH3]-	C15H16O4	244.074	244.074	0.901366	100	244.07388:1928 245.07723:0 246.08059:0	0
3,2'-Dihydroxychalcone	5.955	NEG	[M-H-H2O]-	C15H12O3	221.061	221.062	7.59972	98.6	221.06248:2382 222.06583:0 223.06919:887	0
3,3',7,8-Tetramethoxyflavone	1.266	POS	[M+H]+	C19H18O6	343.118	343.115	7.60672	99.9	343.11499:1048 344.11834:0 345.1217:1296	0
3',4',5',5,6,7-Hexamethoxyflavone	6.47	POS	[M+Na]+	C21H22O8	425.121	425.118	6.75102	99.8	425.11783:2552 426.12118:0 427.12454:6702	0
3',4',5,7-Tetrahydroxy-3,6,8-trimethoxyflavone	2.828	NEG	[M-H]-	C18H16O9	375.072	375.07	5.27898	98.1	375.07022:57311 376.07357:13809 377.07693:0	110.02905:150 115.98742:70 121.02386:285 125.02443:256 125.05573:100 126.97516:90 130.96802:246 135.04443:91 137.02145:163 151.03484:97 158.02637:94 161.01857:104 162.02388:53 164.04158:100 179.06894:367 180.03226:133 185.00441:69 187.14667:52 201.0179:182 214.91849:88 215.0601:85 243.86803:144 245.88057:103 261.84268:83 264.81793:64 274.82828:71 282.03903:238 292.83936:69 293.26331:51 311.02084:…
3',4',5,7-Tetrahydroxy-6,8-dimethoxyflavone	1.556	NEG	[M-H-CH3]-	C17H14O8	330.038	330.042	13.2712	90.8	330.04248:1134 331.04583:0 332.04919:0	0
3,4,5-Trimethoxycinnamic acid	5.389	POS	[M+H]+	C12H14O5	239.091	239.088	12.7566	99.8	239.08835:5279 240.0917:10294 241.09506:2465	0
3',4'-Dihydroxy-.alpha.-naphthoflavone	5.661	NEG	[M-H]-	C19H12O4	303.066	303.066	0.560933	100	303.06613:2154 304.06948:2035 305.07284:4097	0
3,4-Dihydroxycinnamic acid (L-alanine methyl ester) amide	6.639	NEG	[M-H]-	C13H15NO5	264.088	264.088	1.40105	99.9	264.08807:30961 265.09142:7085 266.09478:1439	0
3,4-Di-O-galloylquinic acid	5.633	NEG	[M-H]-	C21H20O14	495.078	495.072	12.6243	82.2	495.07175:2127 496.0751:1665 497.07846:0	0
3'',4''-Di-O-p-coumaroylafzelin	6.593	POS	[M+Na]+	C39H32O14	747.168	747.169	0.896719	100	747.16907:884 748.17242:530 749.17578:0	0
3,4-Diphenylmethylideneluteolin	5.245	NEG	[M-H]-	C28H18O6	449.103	449.103	0.846131	99.9	449.10272:7006 450.10607:2894 451.10943:0	0
3,5,7,3',4'-Pentahydroxyflavanone	5.132	NEG	[M-H]-	C15H12O7	303.051	303.052	4.02573	99.3	303.05222:7963 304.05557:2140 305.05893:6252	0
3,5-Dicaffeoylquinic acid	3.853	NEG	[M-H]-	C25H24O12	515.12	515.122	4.98913	96.2	515.11993:5449203 516.12328:2143395 517.12664:522806	71.04961:80 73.02936:75 77.03992:62 79.05716:167 82.47964:73 85.03149:167 87.01068:112 93.03636:439 100.81211:57 107.04298:123 108.01693:138 111.0451:306 117.03001:82 127.03456:142 133.03154:295 134.03618:95 135.04463:11537 135.14534:541 135.18211:188 135.23146:174 135.27481:95 135.32538:116 135.39845:80 135.52063:69 135.58159:81 135.71255:63 136.04837:1244 136.11345:68 136.15431:60 136.18021:103…
3',5'-Dimethoxy-3,5,7,4'-tetrahydroxyflavone	4.475	NEG	[M-H]-	C17H14O8	345.062	345.06	3.76744	99.1	345.0603:6520 346.06365:0 347.06701:0	0
3,5-Dimethoxy-4-hydroxycinnamic acid	6.258	NEG	[M-H-CO2]-	C11H12O5	179.071	179.07	5.80774	99.5	179.07036:206607 180.07371:31897 181.07707:6899	78.96323:170 92.99127:343 93.2317:53 105.03848:129 116.03071:186 134.03224:76 140.93468:58 145.0302:97
3,7-Dihydroxy-3',4'-dimethoxyflavone	7.812	POS	[M+H]+	C17H14O6	315.086	315.086	1.04733	100	315.08597:2258 316.08932:0 317.09268:1271	0
3,8''-Biapigenin	4.457	NEG	[M+COOH]-	C30H18O10	583.088	583.091	4.80202	96.1	583.091:10942 584.09435:0 585.09771:0	0
3-[[(5-Methyl-1,3,4-thiadiazol-2-yl)thio]methyl]coumarilic acid	1.001	NEG	[M-H]-	C13H10N2O3S2	305.006	305.004	5.57366	98.6	305.0043:1986 306.00765:0 307.01101:0	0
3-Acetyl-7-diethylaminocoumarin	2.071	POS	[M+H]+	C15H17NO3	260.128	260.128	1.84524	100	260.12762:3629 261.13097:1967 262.13433:1886	0
3-Cyano-6-methoxycoumarin	3.048	POS	[M+H]+	C11H7NO3	202.05	202.049	4.15739	100	202.04906:48654 203.05241:9318 204.05577:6696	0
3-Cyano-7-(diethylamino)coumarin	7.239	POS	[2M+H]+	C14H14N2O2	485.218	485.221	5.21415	99.9	485.22083:3248 486.22418:1213 487.22754:2322	0
3-Hydroxy-4-methoxycinnamic acid	7.451	NEG	[M-H]-	C10H10O4	193.051	193.051	2.84899	84.8	193.05119:1188976 194.05454:197719 195.0579:26438	77.03471:255 89.0366:113 108.0162:199 116.02517:71 132.02292:169 132.89871:181 133.02925:3769 133.1319:213 133.31721:54 134.03177:961 135.03154:186 161.01909:303 163.66618:51
3-O-[.beta.-D-Apiofuranosyl-(1->2)-[.beta.-D-glucopyranosyl-(1->6)]-.beta.-D-glucopyranoside]spinacetin	6.82	POS	[M+H]+	C34H42O22	803.224	803.223	1.59358	100	803.22272:1024 804.22607:0 805.22943:978	0
3-O-Caffeoyl-4-O-sinapoylquinic acid	7.069	NEG	[M-C9H7O3]-	C27H28O13	397.114	397.116	5.48961	99.1	397.11533:29986 398.11868:9653 399.12204:0	59.01231:131 75.02245:57 81.03114:158 85.03146:648 87.57344:53 93.02963:163 95.08891:69 101.01893:61 109.03283:80 111.04601:136 117.03365:193 119.05018:17933 119.14227:825 119.1818:282 119.20915:201 119.24264:137 119.32928:108 119.37234:92 119.43941:85 119.50498:120 119.52557:78 119.56747:89 119.60786:93 119.65983:69 119.70952:69 119.75082:121 119.78175:87 120.05079:2462 120.13794:112 120.1992:58…
3-O-Feruloylquinic acid	6.061	NEG	[2M-H]-	C17H20O9	735.214	735.217	3.53638	78	735.21808:412276 736.22143:287079 737.22479:82709	67.02052:72 84.27491:66 87.00626:61 94.0384:92 94.92226:126 123.04245:85 127.03373:138 129.02176:64 135.04399:3872 135.11771:161 135.14812:135 136.048:350 137.04263:214 137.61566:56 151.03206:75 155.03232:243 161.02238:1503 161.13222:62 161.29196:60 161.87328:58 167.02515:125 173.04167:132 174.04013:78 179.03474:9727 179.15263:370 179.20456:173 179.24992:165 179.37239:137 179.49356:63 179.59354:5…
3-O-p-Coumaroylquinic acid	5.325	NEG	[M-H]-	C16H18O8	337.093	337.094	2.69955	84.9	337.09375:248094 338.0971:69982 339.10046:13973	59.0123:345 67.0169:409 69.03086:180 69.27262:53 71.01197:373 71.04076:121 81.03751:334 85.02731:277 85.0638:54 87.00561:547 93.03505:1111 93.11855:75 109.02378:63 111.04051:69 119.04866:1210 119.14668:67 120.0495:68 129.01573:54 130.01894:52 136.94006:65 140.33755:64 163.04156:357 171.02115:134 190.93666:74 191.05676:2159 191.17935:88 192.05901:111 193.05876:88 198.9007:136 202.94806:96 208.9307…
4',5,7-Trihydroxy 3,3',6,8-tetramethoxyflavone	1.612	NEG	[M-H]-	C19H18O9	389.088	389.084	8.63558	94.5	389.08444:66013 390.08779:18973 391.09115:0	0
4',5,7-Trihydroxy-6,8-diprenylisoflavone	7.067	NEG	[M-H]-	C25H26O5	405.171	405.17	1.08596	95.5	405.16766:11855 406.17101:3922 407.17437:6418	59.00975:58 83.01269:138 96.96355:85 99.00713:77 102.05632:54 129.08551:134 132.97531:131 140.92819:190 145.69113:59 158.94852:101 161.01035:74 164.95958:54 174.95609:106 174.99219:52 179.04213:136 185.01413:102 186.91479:144 188.92537:59 198.96793:150 206.91956:57 216.91159:202 226.91997:66 230.909:395 230.95999:346 231.00983:91 231.90157:149 234.92651:164 243.98468:114 246.89835:161 260.94098:6…
4,5-Dicaffeoylquinic acid	7.562	POS	[M+H]+	C25H24O12	517.134	517.137	6.47801	90.4	517.13586:23228 518.13921:6977 519.14257:1698	62.0174:55 83.04667:101 89.04655:214 101.06294:71 107.05058:90 109.06615:95 117.03683:702 118.03565:103 120.04874:152 122.04589:130 133.09663:82 135.04578:895 136.04828:65 138.06537:179 145.03143:2009 145.13795:96 146.04442:161 163.0434:16138 163.15439:592 163.19147:371 163.24858:205 163.33072:110 163.36757:104 163.43436:93 163.51082:118 163.57114:84 163.67599:99 164.04704:2037 164.15395:131 164.…
4,5-Di-O-caffeoylquinic acid methyl ester	6.339	NEG	[M-H]-	C26H26O12	529.135	529.139	8.25876	82.5	529.13733:4030074 530.14068:1603826 531.14404:381471	77.04024:90 85.03265:184 93.03551:276 99.04223:126 107.04665:84 111.0442:117 127.04113:99 128.03394:56 132.02139:94 133.02728:1022 133.33832:68 133.59041:60 134.03784:336 134.11447:54 135.04346:4928 135.14139:191 135.18347:90 136.04633:500 136.13313:70 141.24533:56 161.02315:27407 161.13257:1348 161.17087:582 161.22766:369 161.30669:321 161.38948:248 161.4254:185 161.51826:139 161.62949:127 161.7…
4',6'-Dimethoxy-2'-hydroxy-4-methylchalcone	6.134	NEG	[M-H]-	C18H18O4	297.113	297.111	7.2363	97.7	297.11105:3446 298.1144:0 299.11776:2668	0
4',6'-Dimethoxy-4-dimethylamino-2'-hydroxychalcone	6.661	POS	[M+H]+	C19H21NO4	328.154	328.158	11.1533	99.7	328.15796:21829 329.16131:5395 330.16467:9177	0
4',7-Dimethoxyisoflavone	2.675	POS	[M+H]+	C17H14O4	283.096	283.097	2.79057	100	283.09729:6874 284.10064:1671 285.104:1566	0
4'-Acetoxy-7-hydroxy-6-methoxyisoflavone	4.757	NEG	[M-H]-	C18H14O6	325.072	325.072	0.738298	100	325.07156:5234 326.07491:0 327.07827:2097	0
4-Benzyloxy-2'-hydroxy-3,4',6'-trimethoxychalcone	5.84	NEG	[M-H]-	C25H24O6	419.15	419.155	12.3583	87.4	419.15518:1321 420.15853:0 421.16189:3318	0
4-Demethylsimmondsin 2'-ferulate	5.683	POS	[M+Na]+	C25H31NO12	560.174	560.183	16.6555	98.3	560.18323:1001 561.18658:583 562.18994:0	0
4-O-Caffeoylquinic acid	4.689	NEG	[M-H-C7H10O5]-	C16H18O9	179.035	179.035	0.78197	85.2	179.03587:232817 180.03922:32753 181.04258:0	79.05858:67 92.92492:81 92.98665:139 107.05185:186 109.02129:77 134.03516:578 135.04469:924 135.14513:57 136.06494:147 140.93285:101
4-O-D-Glucopyranosyl-p-coumaric acid	0.921	NEG	[M+Cl]-	C15H18O8	361.07	361.07	0.110782	100	361.06964:5137 362.07299:1898 363.07635:4882	0
5,7-Dimethoxy-4'-hydroxyflavanone	6.049	POS	[M+H]+	C17H16O5	301.107	301.107	0.763848	100	301.10687:4233 302.11022:2586 303.11358:2718	0
6,7-Dihydroxy-4-phenylcoumarin	5.693	NEG	[M-H]-	C15H10O4	253.051	253.052	4.26792	99.4	253.05168:4003 254.05503:963 255.05839:0	0
6,7-Dihydroxycoumarin-4-acetic acid	5.819	NEG	[M-H]-	C11H8O6	235.025	235.024	1.70195	99.9	235.0244:7778 236.02775:1271 237.03111:0	0
6,7-Dimethyl-4-hydroxycoumarin	9.272	NEG	[M-H]-	C11H10O3	189.056	189.056	1.32236	100	189.05595:3218 190.0593:931 191.06266:1445	0
6-Hydroxy-7-methoxycoumarin	6.255	NEG	[M-H]-	C10H8O4	191.035	191.035	1.30866	100	191.03525:14568 192.0386:2568 193.04196:0	0
6''-O-(3-Hydroxy-3-methylglutaroyl)hyperin	6.022	POS	[M+H]+	C27H28O16	609.145	609.151	9.35738	99.6	609.15021:2370 610.15356:717 611.15692:524	137.06419:67 138.05843:69 162.9257:55 180.01253:63 231.08827:86 351.13248:110 351.16559:85 352.12399:54 353.12189:60 372.82391:53 395.15286:568 395.26355:86 396.01901:53 396.15268:247 397.14786:51 500.26413:109
6''-O-Acetyldaidzin	6.524	POS	[M+H]+	C23H22O10	459.129	459.134	11.3694	88.1	459.1322:5267 460.13555:2040 461.13891:1434	86.09283:91 109.06496:88 116.07979:54 127.04266:65 134.015:50 239.04735:114 255.06763:1619 255.20808:73 256.07764:367 257.07471:52 288.02673:52
6''-O-Acetylgenistin	6.452	POS	[M+H]+	C23H22O11	475.123	475.127	7.45069	88.3	475.13025:6196 476.1336:1732 477.13696:2621	120.04501:109 139.05518:104 188.97833:75 228.02608:58 271.06689:2831 271.20016:136 271.30887:62 271.44562:53 271.66425:53 272.06854:299 273.06094:79 280.06671:81
6''-O-Acetylphloridzin	6.333	NEG	[M+Cl]-	C23H26O11	513.117	513.119	3.64439	98.2	513.11877:4087 514.12212:1521 515.12548:0	0
6''-O-Malonyldaidzin	6.766	POS	[M+H]+	C24H22O12	503.118	503.124	11.2896	91.5	503.12:36138 504.12335:9953 505.12671:2707	60.0441:77 83.07989:79 87.03974:92 102.05276:53 116.06963:77 120.04836:145 124.03292:55 139.04825:74 144.06508:137 163.07269:80 202.31616:84 225.06848:52 227.06349:72 233.14658:84 255.06412:10892 255.30766:220 255.36655:140 255.44518:134 255.66718:81 255.7718:70 255.81592:63 256.06717:2206 256.25058:62 256.41245:53 257.07013:443 257.22131:61 257.93402:53 258.07193:108 271.14221:60 283.0368:76 286…
6''-O-Malonylgenistin	6.623	POS	[M+H]+	C24H22O13	519.113	519.121	14.4284	87.4	519.12079:89074 520.12414:23285 521.1275:5455	69.02827:97 89.06388:99 131.07054:55 151.02643:64 255.07083:357 256.06915:557 257.06308:411 271.06085:7469 271.24146:189 271.34305:97 271.41931:195 271.59549:51 272.06851:1125 272.16995:126 272.26096:66 272.59906:55 273.06451:253
6''-O-Malonylisoquercitrin	7.333	NEG	[M-H]-	C24H22O15	549.089	549.095	11.8196	81.1	549.09509:1833 550.09844:0 551.1018:4523	0
6-O-p-Coumaroyl-1,2-di-O-galloyl-.beta.-D-glucopyranose	4.616	NEG	[M-H]-	C29H26O16	629.115	629.118	5.54748	96.2	629.11829:23637 630.12164:11289 631.125:9413	125.0191:156 138.92281:80 146.86224:123 151.00302:108 153.01859:771 153.07506:136 161.0258:81 163.00104:135 165.01787:191 168.99033:336 183.03647:152 190.02136:91 230.83377:82 245.03691:96 253.05582:62 269.03479:51 287.04324:96 290.04031:117 315.05563:342 317.05692:51 365.05286:68 375.05365:77 420.92435:77 423.07971:100 439.03546:60 442.08676:114 450.8754:81 450.98151:161 454.08865:124 470.81415:…
7,8-Dihydroxy-4-methylcoumarin	0.942	NEG	[2M-H]-	C10H8O4	383.077	383.076	4.28112	98.7	383.07556:10823 384.07891:2608 385.08227:0	71.01445:58 78.95863:73 80.9185:132 87.00755:444 96.964:53 125.0182:78 129.01514:324 146.86891:128 147.02487:160 170.88773:191 191.05992:220 217.28786:76 302.32129:63 302.84555:78
7-Diethylamino-3-formylcoumarin	5.929	POS	[M+H]+	C14H15NO3	246.113	246.115	8.49205	99.9	246.11459:4537 247.11794:794 248.1213:1327	0
7-Hydroxy-3-(4-methoxyphenyl)-4-phenylcoumarin	2.696	POS	[M+H]+	C22H16O4	345.112	345.112	0.318737	100	345.11221:725 346.11556:0 347.11892:1438	0
7-Hydroxy-3-phenylcoumarin	4.762	NEG	[M-H]-	C15H10O3	237.056	237.057	3.58566	99.6	237.05655:7711 238.0599:1375 239.06326:8207	0
7-Hydroxy-4-methyl-3-phenylcoumarin	5.302	NEG	[M-H]-	C16H12O3	251.071	251.074	9.63869	97.1	251.07382:4111 252.07717:1065 253.08053:1358	0
7-Hydroxycoumarin-3-carboxylic acid	5.054	NEG	[M-H-CO2]-	C10H6O5	161.024	161.025	2.6704	71.3	161.02483:62258 162.02818:8414 163.03154:2969	76.95063:64 110.18061:57 132.02173:98 133.02937:214
7-Hydroxycoumarinyl .gamma.-linolenate	6.845	POS	[M+H]+	C27H34O4	423.253	423.254	3.00057	100	423.25427:4374 424.25762:3293 425.26098:5607	0
7-O-Benzylluteolin	1.998	NEG	[M-H]-	C22H16O6	375.087	375.087	2.34612	99.6	375.08652:5362 376.08987:1284 377.09323:2545	0
7-O-Methyleriodictyol	5.189	NEG	[2M-H]-	C16H14O6	603.151	603.153	4.37701	96.6	603.15344:3039 604.15679:0 605.16015:0	0
8-C-(2-Rhamnosyl-6-deoxyhexopyranosulyl)luteolin	8.34	NEG	[M-H]-	C27H28O14	575.141	575.141	0.260806	100	575.14075:8866 576.1441:3367 577.14746:2537	0
Afzelin	4.423	NEG	[M+Cl]-	C21H20O10	467.075	467.076	1.66997	99.2	467.07376:25765 468.07711:8272 469.08047:0	90.99016:61 112.98004:163 135.04277:144 138.93159:78 139.91508:59 151.00772:109 158.94824:53 162.9184:90 170.62315:57 181.0938:166 191.06105:301 196.99437:64 197.06554:89 208.07066:149 217.03052:68 225.05597:138 238.98558:55 248.99805:129 254.94911:98 258.92651:82 259.02322:178 260.04282:50 261.02759:174 261.0712:58 262.8587:69 266.90167:72 269.04443:7669 269.18765:249 269.24915:167 269.33707:113…
Apigenin	5.356	NEG	[M-H]-	C15H10O5	269.046	269.046	0.557527	74.8	269.04565:57536 270.049:13746 271.05236:5212	65.0041:259 107.01891:328 107.06441:65 113.00594:118 116.01997:97 117.03369:720 117.51418:66 118.03593:232 134.97948:94 135.03761:78 138.94196:313 140.96788:106 149.02629:161 151.00609:250 156.9539:249 156.99763:59 159.04369:104 160.03616:75 180.93126:66 181.05637:93 183.05046:82 224.93054:58 269.04779:59
Apigenin 7-glucoside	4.417	NEG	[M-H]-	C21H20O10	431.098	431.1	3.3635	98.9	431.09985:20281 432.1032:6248 433.10656:27302	0
Apigenin 7-glucuronide	5.321	NEG	[2M-H]-	C21H18O11	891.163	891.167	4.44363	92.4	891.16656:7535 892.16991:6353 893.17327:25051	0
Apigenin-4'-glucoside	4.417	NEG	[M-H]-	C21H20O10	431.098	431.1	3.43309	86.2	431.09988:373740 432.10323:117688 433.10659:0	86.99487:150 108.01597:98 120.95904:114 123.05282:76 125.0332:65 126.02714:78 133.02492:204 149.02238:133 156.9572:94 161.82889:72 165.04846:75 167.03265:1126 167.26788:59 167.60004:71 167.74738:87 167.83543:63 168.03419:114 168.06049:80 179.02196:107 182.0399:144 194.94991:132 196.05867:290 196.99391:147 197.07634:150 198.06625:119 199.0368:125 199.20305:53 201.05141:116 203.03558:75 207.04718:1…
Apigeninidin-5O glucoside cation	6.106	POS	[Cat]+	C21H21O10	433.113	433.115	5.03333	92.8	433.10962:141499 434.11297:32600 435.11633:6337	187.03716:64 246.09996:87 271.06067:7219 271.39618:65 271.50394:71 271.88727:67 272.06494:1394 272.20172:54 272.37683:60 273.06284:281 273.5712:57
Apiin	4.714	NEG	[M+Cl]-	C26H28O14	599.117	599.118	1.135	99.8	599.11798:13632 600.12133:6271 601.12469:3397	0
Baicalin	4.856	NEG	[M-H]-	C21H18O11	445.078	445.075	5.88661	96.6	445.07498:10159 446.07833:2671 447.08169:0	0
Caffeic acid	6.741	POS	[M+H-H2O]+	C9H8O4	163.039	163.039	2.88275	100	163.03947:55262 164.04282:7121 165.04618:2074	0
Caffeic acid phenethyl ester	5.582	POS	[M+H]+	C17H16O4	285.112	285.111	5.36631	100	285.11057:3367 286.11392:4749 287.11728:4421	0
Catechin 7-arabinofuranoside	7.509	POS	[M+H]+	C20H22O10	423.129	423.127	4.46673	99.9	423.12671:1005 424.13006:2501 425.13342:1226	0
Chicoric acid	7.276	POS	[M+H]+	C22H18O12	949.167	949.156	11.6734	97.6	949.15582:873 950.15917:1426 951.16253:0	0
Chlorogenic acid	2.827	NEG	[M-H]-	C16H18O9	353.088	353.089	2.32237	84.4	353.08881:2114036 354.09216:503044 355.09552:100939	59.01342:238 71.01376:105 71.04424:90 73.03254:133 85.02881:898 86.03223:125 87.0088:220 87.04187:115 88.01116:210 93.03308:569 93.07735:57 99.03907:135 109.03036:222 111.04556:357 112.05149:78 127.04128:369 128.09444:92 129.02138:51 151.92052:76 161.01863:173 171.02818:421 173.03943:111 189.03477:82 191.05583:13374 191.17505:600 191.2249:273 191.27708:147 191.30983:120 191.4175:110 191.47772:59 …
Chlorogenic acid, methyl ester	5.042	NEG	[M-H]-	C17H20O9	367.103	367.107	8.85309	94.2	367.10489:1989531 368.10824:568953 369.1116:112410	67.0241:114 79.05231:219 83.01484:53 85.02825:380 85.20312:92 91.05463:60 93.04095:235 107.04656:101 109.0283:162 117.03619:138 122.93484:80 127.04317:182 130.96915:148 133.02702:1035 134.03279:719 135.04358:19163 135.14459:1068 135.18077:281 135.24123:180 135.30052:131 135.41025:138 135.48029:60 135.55847:71 135.61592:83 135.79317:56 136.04747:1354 136.21237:77 137.04527:259 161.02478:4067 161.1…
Coumarin-suberoylanilide hydroxamic acid	0.628	NEG	[2M-H]-	C18H22N2O5	691.298	691.296	3.76104	96.6	691.2959:25804 692.29925:13468 693.30261:79273	0
Cuneatin 7-glucoside	7.583	POS	[M+Na]+	C23H22O11	497.105	497.105	0.784542	100	497.10501:727 498.10836:0 499.11172:88558	0
Cyanidin 3-O-lathyroside cation	4.729	NEG	[Cat-2H]-	C26H29O15	579.135	579.135	0.103603	100	579.13544:10227 580.13879:2624 581.14215:0	0
Cyanin cation	7.563	NEG	[M+OH-H]-	C27H31O16	627.157	627.161	6.68095	91.5	627.16089:2846 628.16424:1875 629.1676:4644	0
Cynarin	7.562	POS	[M+H-H2O]+	C25H24O12	499.123	499.129	10.3381	86.3	499.12653:70875 500.12988:19848 501.13324:4361	59.05696:53 60.07513:67 90.04319:58 121.02061:51 135.04137:137 138.05177:77 140.04643:112 142.04344:69 145.02835:218 163.0406:2886 163.21216:60 164.00063:102 164.05069:137 185.11375:60 236.5829:53 319.07574:159
Delphinidin 3-galactoside cation	6.369	NEG	[M+OH-H]-	C21H21O12	481.099	481.098	1.62129	99.7	481.09802:20382 482.10137:6454 483.10473:0	0
Delphinidin-3,5-diglucoside cation	6.224	NEG	[M+OH-H]-	C27H31O17	643.152	643.152	0.20213	97.1	643.15472:6128 644.15807:1913 645.16143:0	61.99086:165 125.0253:495 135.02617:78 145.02246:160 161.03175:182 174.96535:176 179.05164:252 192.05888:60 205.03992:52 234.75975:146 239.13728:71 250.84013:52 251.02301:63 261.03583:65 285.14166:60 287.05444:324 288.05814:54 304.90985:53 325.01355:99 341.03058:152 366.8624:95 392.84375:88 396.97968:66 411.03418:156 411.10123:68 415.15375:51 445.09778:112 450.06577:110 450.79846:148 455.08099:21…
Demethoxycurcumin	3.952	NEG	[M-H]-	C20H18O5	337.108	337.106	7.17871	97.1	337.10568:3624 338.10903:1303 339.11239:1749	0
Deoxyrhapontin	9.927	NEG	[M+Cl]-	C21H24O8	439.116	439.118	2.32285	99.5	439.11752:18756 440.12087:4883 441.12423:7605	0
Di-p-coumaroylputrescine	11.151	NEG	[2M-H]-	C22H24N2O4	759.34	759.341	1.05355	99.7	759.3407:62672 760.34405:24598 761.34741:0	0
Enterodiol	11.124	NEG	[2M-H]-	C18H22O4	603.296	603.303	10.4592	91	603.30157:89934 604.30492:37884 605.30828:12376	89.02188:101 99.92067:205 100.60321:103 112.98426:2509 113.07447:127 113.12885:73 114.93324:779 116.92837:2662 117.05429:67 117.24815:55 117.48383:70 152.9931:55 203.02892:70 299.03912:70 321.19516:50 329.10754:173 347.97141:107 410.96494:94 561.35986:56
Epipinoresinol-4,4'-di-O-.beta.-D-glucopyranoside	5.665	NEG	[M+Cl]-	C32H42O16	717.217	717.216	0.892338	99.8	717.21606:12455 718.21941:7235 719.22277:9234	0
Eriodictyol 7-O-neohesperidoside	5.895	POS	[M+H]+	C27H32O15	597.181	597.179	4.60497	99.8	597.17865:773 598.182:0 599.18536:0	0
Eriodictyol-7-O-glucoside	4.82	NEG	[M-H]-	C21H22O11	449.109	449.109	0.311728	100	449.10904:16024 450.11239:6337 451.11575:0	0
Flavanomarein	5.848	NEG	[M+Cl]-	C21H22O11	485.086	485.089	7.0503	94.3	485.08902:8807 486.09237:3891 487.09573:6936	0
Flavanone 7-O-.beta.-D-glucoside	5.597	NEG	[M-H]-	C21H22O8	401.124	401.126	4.21316	98.6	401.12589:33985 402.12924:6298 403.1326:4112	56.99754:135 83.0229:105 83.04556:105 85.02883:64 96.95873:647 97.06523:75 98.95139:167 112.98035:131 114.9368:146 116.93707:334 135.03984:374 135.08131:81 153.00143:159 161.02611:178 179.03081:341 204.9633:110 236.13789:102 242.98373:63 249.16095:72 261.04422:55 265.14682:2618 265.28409:102 265.38443:62 265.79205:88 266.14606:376 266.22794:88 266.95602:69 267.14969:174 268.14481:91 303.048:105 3…
Flavanone diacetylhydrazone	2.969	POS	[M+Na]+	C19H18N2O3	345.121	345.12	3.01344	100	345.11996:1137 346.12331:0 347.12667:3969	0
Formononetin	2.05	POS	[M+H]+	C16H12O4	269.081	269.082	4.12515	100	269.08191:1490 270.08526:710 271.08862:0	0
Fraxin	1.742	POS	[M+Na]+	C16H18O10	393.079	393.078	3.43442	100	393.07785:1854 394.0812:0 395.08456:0	0
Gallic acid	1.767	POS	[M+H]+	C7H6O5	171.029	171.029	0.643167	100	171.02869:25259 172.03204:2372 173.0354:1645	60.04192:86 80.97498:132 84.0436:205 85.06653:59
Glucoliquiritin apioside	7.196	POS	[M+H]+	C32H40O18	713.229	713.22	12.156	98.5	713.22003:2430 714.22338:1076 715.22674:1124	0
Helichrysin B	1.236	NEG	[M-H]-	C21H22O10	433.114	433.115	2.00871	78.4	433.11487:85310 434.11822:27347 435.12158:12369	66.00535:205 78.959:221 92.9211:57 93.03052:443 108.02158:57 119.0517:533 130.96393:218 151.00148:1058 151.08055:64 152.0074:60 152.9944:123 153.99239:139 159.03943:78 177.02478:115 179.0323:56 191.05122:61 227.99533:81 230.98769:83 240.99765:65 256.01346:52 259.99866:56 268.36017:55 271.0585:2000 271.17087:104 271.25455:56 271.32455:58 272.064:372 299.01587:67 314.87454:70 349.81821:64 374.07907…
Hyperin	5.493	NEG	[2M-H]-	C21H20O12	927.184	927.193	9.63132	89.1	927.19263:7025 928.19598:5537 929.19934:18668	96.96342:58 111.0136:61 125.0195:300 148.94623:65 153.0237:51 164.03725:67 175.03033:248 231.06879:76 257.03085:50 273.03912:67 285.02664:52 287.05475:419 287.79031:53 291.03766:84 297.03363:179 305.07547:57 320.61929:165 321.04242:139 333.06958:149 337.04907:95 349.92068:51 361.01675:64 361.10556:78 379.10355:67 381.04932:62 389.07013:172 407.06427:115 413.07654:138 423.05899:87 445.06091:153 44…
Isochlorogenic acid b	8.235	NEG	[M-H-H2O]-	C25H24O12	497.109	497.113	8.56955	91.3	497.11316:2643 498.11651:1270 499.11987:0	0
Isoginkgetin	7.537	NEG	[M-H]-	C32H22O10	565.114	565.111	4.93706	97	565.11121:308204 566.11456:133427 567.11792:180866	76.21815:105 92.85991:59 104.65327:112 118.48769:177 133.02513:206 135.04478:468 136.0497:103 160.76178:51 161.02196:894 161.09615:99 161.12987:58 162.02824:269 162.45909:69 163.02463:170 165.91713:96 168.98633:295 169.0369:56 178.01872:87 179.03477:1202 179.15683:52 179.25502:67 180.03809:230 185.97144:154 200.99863:63 204.00534:66 243.10603:74 254.94447:187 263.93332:92 263.97668:51 266.97577:1…
Isoliquiritin	6.631	POS	[2M+H]+	C21H22O9	837.26	837.256	4.82526	89.1	837.23596:878 838.23931:1306 839.24267:0	0
Isoorientin	5.661	NEG	[2M-H]-	C21H20O11	895.194	895.206	13.1703	80.5	895.20569:51955 896.20904:37233 897.2124:15402	125.02257:834 141.01312:75 161.02634:231 162.03076:65 173.05856:73 179.03903:94 205.03703:116 243.02637:82 269.03638:66 273.81201:54 287.0553:1356 287.21411:63 287.35074:60 288.06323:145 311.05951:126 312.0481:82 317.06226:201 327.01361:53 337.05594:121 359.06543:121 379.05783:79 405.05283:198 405.25125:50 406.04968:119 407.06824:116 413.10236:238 415.10406:88 420.50766:57 423.07111:354 424.08298…
Isoquercitin	4.469	NEG	[M-H]-	C21H20O12	463.088	463.084	8.63766	92.3	463.0842:79914 464.08755:23651 465.09091:0	73.03954:60 75.01125:383 83.02013:200 87.00848:155 89.0319:100 115.0059:93 117.0222:238 125.02496:184 133.03444:80 135.0294:784 135.13618:57 135.75824:104 137.01921:258 137.06133:126 142.96092:55 149.41411:53 151.04967:89 152.99214:84 153.04497:74 156.8963:130 159.03447:50 160.92815:136 164.00739:112 165.01913:128 175.04041:54 179.0311:342 188.0741:115 191.04248:223 195.01268:110 199.03653:71 201…
Kaempferol 3-.alpha.-L-arabinoside	10.553	NEG	[M-H]-	C20H18O10	417.083	417.081	4.17183	98.5	417.08096:8486 418.08431:2102 419.08767:0	0
Kaempferol 3-O-rutinoside	6.662	POS	[M+H]+	C27H30O15	595.166	595.172	10.5181	99.2	595.17206:2444 596.17541:901 597.17877:0	0
Kaempferol 3-O-vicianoside	2.023	NEG	[M+Cl]-	C26H28O15	615.112	615.111	1.21929	99.7	615.11145:6257 616.1148:2487 617.11816:809	0
Kaempferol 3-sophoroside 7-glucoside	6.626	POS	[M+Na]+	C33H40O21	795.195	795.207	14.1097	82.3	795.22662:1180 796.22997:1030 797.23333:0	0
Kaempferol 3-ss-D-galactoside	5.845	NEG	[M-H]-	C21H20O11	447.093	447.094	2.03537	87.5	447.09415:101668 448.0975:35114 449.10086:9349	96.96837:85 97.065:186 125.02424:133 135.04358:305 136.04349:65 150.99663:120 174.95836:96 175.04237:244 213.04736:69 227.0368:579 239.00626:101 255.02553:1102 255.15617:104 256.03433:374 257.03445:194 257.75244:54 259.14755:85 284.02997:2238 284.17618:114 285.03918:436 286.04932:79 311.83313:63 312.84119:66 315.04721:56 317.11975:88 332.86511:50 391.16888:56 412.96497:118
Licoflavone A	6.891	POS	[M+Na]+	C20H18O4	645.248	645.239	14.1961	92.7	645.22314:5791 646.22649:2605 647.22985:5758	87.03806:57 89.0636:51 99.03519:52 160.07545:66 189.08548:63 234.60304:85 277.10654:1344 278.1019:340 278.21814:61 279.12421:2050 279.28561:118 279.38174:63 279.44067:64 280.12607:269 281.11856:149 391.10345:1750 391.26785:74 392.10541:453 393.11148:84 393.617:51
Liquiritin	3.493	NEG	[M+Cl]-	C21H22O9	453.096	453.095	1.63321	99.7	453.09506:2786 454.09841:800 455.10177:0	0
Luteolin	2.443	NEG	[2M-H]-	C15H10O6	571.088	571.092	6.61894	93.1	571.09198:3158 572.09533:1352 573.09869:939	0
Luteolin 7-glucoside	5.845	NEG	[M-H]-	C21H20O11	447.093	447.094	2.57217	83.5	447.09445:25279 448.0978:10552 449.10116:4904	62.28224:92 96.96332:59 101.02379:113 102.95628:136 116.97023:90 130.96237:106 131.03375:61 134.03966:126 135.02295:146 144.87497:142 152.99953:98 154.90245:225 156.01477:133 158.94629:71 161.01501:54 164.9234:134 166.91785:58 174.94981:89 179.03735:214 216.9554:70 239.05832:65 240.0367:60 242.81781:64 242.87628:83 244.86861:137 256.03873:61 257.06137:88 258.90073:110 259.97275:134 262.98618:157 …
Luteolin 7-methyl ether	8.193	NEG	[2M-H]-	C16H12O6	599.12	599.121	2.35345	99	599.12091:5241 600.12426:2723 601.12762:0	0
Luteolin-7,3'-di-O-glucoside	4.663	NEG	[M+Cl]-	C27H30O16	645.123	645.117	9.64158	92.9	645.11786:15782 646.12121:5743 647.12457:2782	94.92319:108 102.94987:54 125.01804:226 126.02943:81 160.83855:70 161.02766:64 168.996:69 210.10732:72 211.16196:202 221.99649:128 229.05472:91 230.83182:52 243.05606:79 253.01093:84 269.03952:143 273.03732:87 287.04813:61 287.90009:87 288.08121:117 290.99185:127 294.01416:93 295.01367:186 296.30267:88 309.04068:118 310.03284:129 310.10165:71 311.05389:304 312.05078:93 321.02643:87 323.05139:125 …
Luteolinidin-5O glucoside cation	6.198	POS	[M+H]+	C21H20O9	417.118	417.116	4.50712	81.1	417.12015:136566 418.1235:33319 419.12686:6159	73.02795:68 86.0998:86 99.97841:107 121.03069:51 165.09561:87 173.10252:62 255.06358:13192 255.19893:503 255.27365:251 255.47702:134 255.65987:125 255.90926:52 255.97263:81 256.06778:2046 256.20618:107 256.25821:88 256.39453:84 256.54596:64 256.57886:61 256.72504:52 256.89325:57 257.07056:394 257.80246:64 321.06564:123
Malvidin 3,5-diglucoside cation	7.55	POS	[Cat]+	C29H35O17	655.187	655.188	2.31995	100	655.18842:1524 656.19177:3124 657.19513:1099	0
Matairesinoside	6.908	NEG	[M-H]-	C26H32O11	519.187	519.188	1.04009	74.4	519.18774:84818 520.19109:37499 521.19445:36673	104.96765:92 122.03177:71 132.93402:136 136.01524:181 150.05937:57 151.03734:1814 151.13383:82 160.06219:58 187.03438:197 188.05141:96 191.94678:57 206.01704:86 221.12065:89 252.91275:100 281.05939:83 322.82553:147 357.13376:858 358.15091:254 372.77905:82 401.21722:77 413.07907:109 491.1716:91
Methyl 4-hydroxycinnamate	8.684	NEG	[M-H]-	C10H10O3	177.056	177.055	2.37213	80.5	177.0538:5707 178.05715:1708 179.06051:11978	53.54925:104 71.01425:70 92.99351:140 117.03391:562 118.04018:117 139.92619:94 140.94237:468 145.02435:215
Miquelianin	6.096	NEG	[M-H]-	C21H18O13	477.067	477.068	1.15288	99.8	477.06805:3695 478.0714:0 479.07476:0	0
Mosloflavone	7.914	NEG	[M-H-CH3]-	C17H14O5	282.053	282.056	9.21811	96.7	282.056:1713 283.05935:1191 284.06271:521	0
Myricetin	1.29	POS	[M+H]+	C15H10O8	319.045	319.044	1.81793	100	319.04422:7798 320.04757:1660 321.05093:1414	0
N1,N5,N10,N14-Tetra-trans-p-coumaroylspermine	6.503	POS	[M+H]+	C46H50N4O8	787.37	787.367	4.11496	89.7	787.34686:720 788.35021:0 789.35357:0	0
Naringenin	6.621	POS	[M+H-H2O]+	C15H12O5	255.065	255.069	12.9379	79.9	255.0685:16883 256.07185:1685 257.07521:2060	55.05403:68 56.96256:77 68.99606:132 81.07055:78 82.02898:72 85.02205:62 89.03937:110 95.07932:53 111.03937:172 111.07938:55 117.03747:59 121.03243:54 123.07675:81 128.06677:56 145.07896:54 152.06378:65 153.06778:62 157.06165:292 157.10385:68 158.05989:91 166.99384:73 171.04118:223 181.05687:96 182.06332:55 186.07834:68 200.98233:53 213.05931:142 214.06589:82 227.08003:107 255.06226:1219 255.1817…
Naringenin-4'-O-.beta.-D-glucuronide	5.845	NEG	[M-H]-	C21H20O11	447.093	447.093	0.0223667	100	447.09329:4823 448.09664:0 449.1:9826	0
Naringenin-7-O-glucoside	1.236	NEG	[M-H]-	C21H22O10	433.114	433.115	2.14724	99.6	433.11493:17483 434.11828:6291 435.12164:3843	0
Naringin dihydrochalcone	8.725	POS	[M+H]+	C27H34O14	583.202	583.223	35.1508	94	583.2226:8446 584.22595:2429 585.22931:0	89.05997:103 120.05843:66 155.09949:52 222.11665:71 256.26636:88 295.20172:398 328.15427:60 369.23047:52 397.20657:56 426.27765:62 583.52319:64
Narirutin 4'-O-glucoside	7.253	POS	[M+NH4]+	C33H42O19	760.266	760.255	14.2713	96.8	760.25305:1034 761.2564:1335 762.25976:823	0
Neoliquiritin	6.218	POS	[M+H]+	C21H22O9	419.134	419.138	10.14	74.6	419.14795:21655 420.1513:5265 421.15466:1579	76.02589:54 102.03629:81 120.04762:328 122.03823:63 132.04692:215 143.05536:51 146.03612:87 150.06972:66 156.086:78 157.07405:90 157.11995:65 198.09773:63 219.16057:77 236.14598:70 272.1481:58 299.15009:51 333.15857:94 337.67468:101 375.16513:100 375.22266:53 405.15915:58 419.15421:1256 419.33148:58
Oxyresveratrol	9.123	NEG	[2M-H]-	C14H12O4	487.14	487.138	3.81821	98.3	487.13794:1909 488.14129:1254 489.14465:0	0
p-Coumaric acid	7.206	POS	[M+H-H2O]+	C9H8O3	147.044	147.044	0.816082	93	147.04211:36405 148.04546:3618 149.04882:789	65.03932:410 91.05454:159
Pelargonidin cation	5.883	POS	[M+NH4]+	C15H11O5	289.071	289.07	1.97184	100	289.07013:19906 290.07348:6793 291.07684:864	0
Phlorizin	6.218	POS	[M+H-H2O]+	C21H24O10	419.134	419.134	0.38174	100	419.13354:15500 420.13689:2072 421.14025:579	0
Piceatannol	0.935	NEG	[M+Cl]-	C14H12O4	279.043	279.044	2.07853	99.8	279.04358:10612 280.04693:2561 281.05029:2003	0
Pinocembrin	6.055	NEG	[2M-H]-	C15H12O4	511.14	511.137	5.49752	96.1	511.13699:3622 512.14034:0 513.1437:0	0
Pinoresinol	2.102	POS	[M+H-2H2O]+	C20H22O6	323.128	323.132	13.1527	99.6	323.13205:1555 324.1354:1090 325.13876:706	0
Procyanidin A1	1.715	NEG	[M-H]-	C30H24O12	575.12	575.12	1.07804	99.9	575.12012:54382 576.12347:22845 577.12683:17654	57.03662:89 59.83313:64 72.9925:198 92.92308:157 111.00371:59 122.04047:258 123.04153:78 125.02516:789 135.05309:109 136.00798:77 153.01537:536 160.84248:50 161.01398:117 163.00172:99 164.00009:75 166.02238:121 179.0367:77 185.08212:72 197.04652:78 202.05356:83 205.00731:59 219.02094:219 229.00681:73 240.93219:123 243.05196:113 245.03795:146 245.08922:51 254.07993:89 254.95555:254 262.03342:142 2…
Procyanidin B2	2.317	NEG	[M-H]-	C30H26O12	577.135	577.134	1.10893	78.5	577.13446:202862 578.13781:104681 579.14117:28444	97.02339:195 123.0429:90 125.02211:628 125.08886:60 137.01965:120 153.02321:117 161.02023:169 161.42899:57 163.04807:54 168.99083:67 175.03407:198 178.02975:88 179.03311:88 199.07104:60 206.052:81 231.03822:69 231.35568:67 243.02826:55 243.0694:106 245.08231:330 246.08884:94 258.04022:53 265.06229:133 274.03751:57 281.04562:116 285.02933:126 286.08359:154 289.07211:1229 289.19263:88 290.07034:288…
Procyanidin C1	3.99	NEG	[M-H]-	C45H38O18	865.198	865.192	7.48961	93.2	865.19202:18205 866.19537:8158 867.19873:2764	271.06094:60 287.04468:91 288.05603:189 415.05191:66 423.06915:145 448.04324:225 501.83179:56 527.09796:70 577.10266:62 592.11407:77 635.81604:102 674.72137:54 714.4325:262 714.53058:57 745.60651:164 767.11487:75 774.83093:102
Quercetagetin-7-O-glucoside	1.633	NEG	[M-H]-	C21H20O13	479.083	479.083	0.313098	99.7	479.08383:4255 480.08718:1697 481.09054:822	92.92041:77 96.95934:168 96.98684:51 118.94482:77 135.02609:63 163.04651:130 189.02585:190 195.81805:58 197.79945:140 254.88402:105 260.87216:53 276.84357:172 287.91498:156 294.80322:184 306.80255:77 322.77988:54 325.79791:70 342.80212:92 352.7995:108 364.87729:136 369.71506:76 378.84467:93 388.71283:97 401.73019:91 408.95215:68 432.78775:101 435.77527:106
Quercetin	8.137	NEG	[2M-H]-	C15H10O7	603.078	603.074	6.88137	91.7	603.07385:5310 604.0772:3025 605.08056:4830	0
Quercetin 3,5,7,3',4'-pentamethyl ether	6.45	POS	[M+Na]+	C20H20O7	395.11	395.111	1.72104	100	395.11078:1277 396.11413:1618 397.11749:1143	0
Quercitrin	6.103	POS	[M+H]+	C21H20O11	449.108	449.114	13.3598	99.3	449.1138:1668 450.11715:521 451.12051:0	0
Quinic acid	4.125	POS	[M+Na]+	C7H12O6	215.053	215.055	11.0671	100	215.05403:39138 216.05738:3648 217.06074:3395	56.04857:57 81.03802:92 84.04011:62 91.92994:86 92.90072:250 93.90374:77 122.95075:101 129.43025:76 132.90234:72 135.93172:90 140.9653:61 143.06662:92 156.00589:62 157.99347:72
Resveratrol 4'-O-D-glucuronide	7.248	POS	[M+H]+	C20H20O9	405.118	405.12	5.75141	99.9	405.12033:17736 406.12368:4529 407.12704:1658	69.06721:129 78.98016:59 120.0447:106 135.04039:91 185.0835:110 191.07687:57 230.12834:71 291.08405:67
Rutin	6.905	POS	[M+H]+	C27H30O16	611.161	611.162	1.70168	100	611.16174:535 612.16509:0 613.16845:0	0
Saponarin	5.733	NEG	[M-H]-	C27H30O15	593.151	593.149	4.14734	70.5	593.14874:40357 594.15209:14869 595.15545:4618	94.53289:129 94.92496:155 125.02077:211 128.0287:85 151.03958:73 153.02039:240 165.02287:82 189.02371:85 192.99147:72 241.01271:66 243.05841:84 249.04347:101 269.03961:78 271.0032:67 286.1134:88 287.04398:91 289.06729:93 297.03061:78 304.90115:156 311.04974:637 312.05191:66 321.0874:121 330.82718:93 339.00031:82 341.05884:73 343.07111:76 383.07385:74 412.87711:59 422.82831:78 431.08405:92 450.139…
Secoisolariciresinol diglucoside	10.022	NEG	[M+Cl]-	C32H46O16	721.248	721.25	2.93935	98.9	721.25012:22535 722.25347:9824 723.25683:6779	92.92362:110 112.98116:135 132.28267:62 149.04468:136 161.02844:80 168.98813:196 179.02959:65 191.04759:114 211.06952:118 232.93481:86 236.93657:78 256.92752:73 276.12491:81 279.22742:60 286.08298:119 287.07068:68 299.14709:56 301.11511:108 303.09473:106 353.08051:120 367.08765:81 369.12189:55 378.17249:154 382.18405:139 402.12033:107 405.16968:104 415.1467:59 417.24835:63 430.12372:166 442.18256…
Silychristin	10.484	NEG	[M-H-CH4O2]-	C25H22O10	433.093	433.098	11.6834	88	433.09796:2632 434.10131:2409 435.10467:0	0
Silydianin	7.435	NEG	[M+H2O-H]-	C25H22O10	499.125	499.127	4.76835	97.2	499.12698:37097 500.13033:13741 501.13369:4308	78.96053:88 94.92294:107 114.98774:56 119.04796:110 134.03046:270 135.04593:357 138.02956:93 146.95609:95 152.99594:130 155.02615:123 157.03383:80 161.02715:153 163.03889:3328 163.15576:140 163.79761:59 164.05937:83 173.05627:66 174.94922:86 179.03302:294 184.94084:94 191.05165:521 192.05435:88 196.64334:66 201.00613:120 217.47948:56 242.80721:81 252.95039:72 260.90277:95 285.82272:83 290.98163:1…
Sinapyl alcohol	6.033	POS	[M+H-H2O]+	C11H14O4	193.086	193.087	4.8683	100	193.08684:17513 194.09019:3874 195.09355:3166	0
Skullcapflavone II	5.855	POS	[M+H-C2H8O]+	C19H18O8	327.05	327.05	1.6817	100	327.05045:8053 328.0538:2963 329.05716:2049	0
trans-2-Hydroxycinnamic acid	4.432	NEG	[M-H]-	C9H8O3	163.04	163.039	7.85083	99.2	163.03882:12086 164.04217:1182 165.04553:0	0
trans-3-Coumaric acid	2.51	POS	[M+H]+	C9H8O3	165.055	165.055	4.84688	100	165.0554:5486 166.05875:64704 167.06211:6839	0
trans-Cinnamic acid	1.824	POS	[M+H-H2O]+	C9H8O2	131.049	131.048	9.76733	100	131.04782:14879 132.05117:13049 133.05453:828	0
Viniferin	1.095	NEG	[M-H]-	C28H22O6	453.134	453.132	6.26746	96.1	453.13156:3162 454.13491:610 455.13827:0	0
Volkensiflavone	6.066	NEG	[M+Cl]-	C30H20O10	575.075	575.075	0.782506	99.9	575.07465:77703 576.078:22657 577.08136:23515	90.51325:184 96.96245:131 123.03902:61 125.02632:117 135.03424:198 136.04448:151 155.03119:74 161.02475:63 177.01323:195 179.03299:179 179.29088:55 180.0388:162 191.04813:389 201.01291:290 219.00113:166 219.04848:52 235.00578:75 253.85471:112 285.04208:158 287.04688:111 289.05963:89 310.98874:70 313.04703:60 325.02716:97 335.0867:194 349.07648:95 353.07812:109 353.12326:58 357.0748:122 375.06451:…
Wogonoside	7.422	NEG	[M-H]-	C22H20O11	459.093	459.09	6.59997	95.5	459.09027:9844 460.09362:3114 461.09698:1446	75.00604:78 94.92179:68 96.96818:91 124.95006:181 135.03136:993 135.08707:110 135.19005:66 136.03149:102 140.9155:59 152.98622:144 156.88446:86 162.95865:68 166.92035:70 175.04175:57 185.16864:69 186.92703:91 189.08223:65 224.89886:110 230.94232:88 241.8692:149 252.85074:67 254.92947:168 260.89728:98 294.79684:60 298.86438:170 302.83704:76 325.83456:81 326.83026:50 328.87674:119 338.8764:66 341.0…
