# Supplementary material for: Light and Temperature Shape the Phenylpropanoid Profile of Azolla filiculoides Fronds
Source: Front Plant Sci. 2021 Oct 21;12:727667. doi: 10.3389/fpls.2021.727667 (PMC8567065; doi:10.3389/fpls.2021.727667)
Supplement: Supplementary Table S2 — List of the genes investigated by qRT-PCR analysis and sequence of the primers employed. [file Table_2.XLSX]

## Sheet: sunto per ms 
Table S2. List of the genes investigated by qRT-PCR analysis and sequence of the primers employed
Genes			Primers
Name	ID	Reference	Forward (5'-3')	Reverse (5'-3')	Reference
Efact 1-α	AzfiRT00807	(1)	ACAGACCCAACAGAATCGGC	CTTCAACCCTTCCGCACCT	(1)
PAL	Azfi_s0123.g048412	(2)	GTTGTCGTTCACCGAGTTGATC	TCACGCACCAGCTCAAGCA	This study
	Azfi_s0009.g011807	(2)
	Azfi_s0096.g043679	(2)
	Azfi_s0163.g054246	(2)
	Azfi_s0205.g057722	(2)
	Azfi_s0063.g035292	(2)
	Azfi_s0063.g035303	This study
C4H	Azfi_s0333.g065437	(2)	CATCTTCGGCAACTGGCTC	AGAGGTTGCGGTGGTTGAGGT	This study
	Azfi_s0012.g012968	(2)
CHI	Azfi_s0030.g024403	(2)	AGTTTGTGCGAGTTGTGTTCCT	CATGTGGAAGAAAGCACAGCATGG	This study
CHS	Azfi_s0008_g011448	(2,3)	GTGGACATGCCKGGSGCSGA	CCTTRTTGTTCTCMGCSARGTCYTT	This study
	Azfi_s0010_g012322	(3)
	Azfi_s0010_g012433	(3)
	Azfi_s0029_g024183	(2,3)
	Azfi_s0068_g036262	(3)
	Azfi_s0168_g054633	(2,3)
	Azfi_s0334_g065481	(2,3)
F3H like	Azfi_s0076.g037942	(2)	CTTCACCCTCCTGCTCCCAA	GATGTGGTCTTTCTTTACGCTCC	This study
F3'H	Azfi_s0001.g000331	(2,3)	ATCTACACCGATGGCTCCATGAC	ATTTGGAGGGAGAGGATGGGG	This study
	Azfi_s0033.g025136	(2,3)
	Azfi_s0422.g069198	(2,3)
	Azfi_s0112.g045767	(2,3)	TTGGCTTGGATGGATCTMCAAGG	CATCTGTGATTTCAACATCTTCATCTTT
	Azfi_s0472.g072931	(2,3)			This study
DFR1	Azfi_s0035.g025620	(2,3)	TGAGGARGGGRGMTTTGATGATG	AGCACARTGGAASACTCCATCACATCC	This study
	Azfi_s0245.g059984	(2,3)
DFR2	Azfi_s0008.g011655	(3,this study)	GGATAAGCAAGATCTGCAACCTTTG	CACAAGAASATCACCTTTCACAATCTCC	This study
	Azfi_s0008.g011657	(3,this study)
LAR	Azfi_s0197.g057377	(2)	GAGGGATCCTTGGATGACCATG	TGACACATCCACCTCCTTGATG	This study
FLS/ANS-like	Azfi_s0076.g037826	(2)	TGCGAGGAATGGGGCTTCTT	CAACAAGGGGTAGATCGAAGAATTGGG	This study
	Azfi_s0335.g065519	This study	CAGTCGTTATCAGAACAGGGC	CATTGTGGGCGATTTTGGGTC
	Azfi_s0039.g026462	This study			This study
	(1) de Vries et al. (2016)
	(2)= Gungor et. (2021)
	(3)= Piatkowski et al. (2020)
