# Supplementary material for: Light and Temperature Shape the Phenylpropanoid Profile of Azolla filiculoides Fronds
Source: Front Plant Sci. 2021 Oct 21;12:727667. doi: 10.3389/fpls.2021.727667 (PMC8567065; doi:10.3389/fpls.2021.727667)
Supplement: Supplementary Table S4 — Metabolic data of A. filiculoides in the time-course experiment under controlled stress conditions. [file Table_4.XLSX]

## Sheet: All data
Table S4. Metabolic data of A. filiculoides in the time-course experiment under controlled stressful conditions.Single metabolite adduct type, reference m/z and formula are reported for compounds identification. Single metabolite (white rows), metabolite sub-classes (blue rows) and classes (orange rows) are shown together with their relative replicated and mean values and standard deviations and …
						RAW DATA
			Identification parameters			T0d						T1d						T2d						T3d						T20d
						EXP1			EXP2			EXP1			EXP2			EXP1			EXP2			EXP1			EXP2			EXP1			EXP2
CLASS	SUB-CLASS	PROPOSED COMPOUND	Adduct type	Reference m/z	Formula	CC1	CC2	CC3	CC4	CC5	CC6	CC1	CC2	CC3	CC4	CC5	CC6	CC1	CC2	CC3	CC4	CC5	CC6	CC1	CC2	CC3	CC4	CC5	CC6	CC1	CC2	CC3	CC4	CC5	CC6	Compounds not included in the statistical analysis	Average T0d	SD T0d	SE T0d	Average T1d	SD T1d	SE T1d	Average T2d	SD T2d	SE T2d	Average T3d	SD T3d	SE T3d	Average T20d
PHENOLIC ACIDS	Hydroxybenzoic acids	Gallic acid	[M+H]+	171.029	C7H6O5	811423	650873	866261	1733090	2782710	1014560	1302440	1233010	1095850	1.29955e+06	1442300	712516	1905410	978915	1.91775e+06	1415830	1596680	4407150	686137	1166960	747529	775923	1021590	1.03388e+06	518333	575658	278151	1156760	597155	987997		1.30982e+06	814260	332420	1.18094e+06	255543	104325	2.03696e+06	1.21231e+06	494922	905336	194002	79201.1	685676
	SUMMATION Hydroxybenzoic acids					811423	650873	866261	1733090	2782710	1014560	1302440	1233010	1095850	1.29955e+06	1442300	712516	1905410	978915	1.91775e+06	1415830	1596680	4407150	686137	1166960	747529	775923	1021590	1.03388e+06	518333	575658	278151	1156760	597155	987997		1.30982e+06	814260	332420	1.18094e+06	255543	104325	2.03696e+06	1.21231e+06	494922	905336	194002	79201.1	685676
PHENOLIC ACIDS	Hydroxycinnamic acid and derivatives	p-Coumaric acid	[M+H-H2O]+	147.049	C9H8O3	258478	185093	313442	229229	235577	187455	3300840	3447290	3807300	3135360	3.85027e+06	4660290	3745100	4202550	4137520	4282410	4115510	4.16344e+06	4313590	2593760	2659480	2641970	4217890	3697700	1481210	3452070	3111220	2940220	3293670	3090460		234879	47935.7	19569.7	3700225	547405	223477	4107755	187113	76388.5	3354065	818848	334293	2.89481e+06
		trans-3-Coumaric acid	[M+H]+	165.055	C9H8O3	520194	339642	310198	285634	220617	139026	351213	319694	290782	293344	265009	263467	232093	213711	144800	166468	141605	155365	440239	386648	333089	308414	276643	269010	255713	216670	178490	277025	204398	159741		302552	128485	52453.9	297252	33626.2	13727.8	175674	38055.3	15536	335674	66649.4	27209.5	215340
		4-O-D-Glucopyranosyl-p-coumaric acid	[M+Cl]-	361.07	C15H18O8	240736	287547	271969	309667	311560	277043	275682	214800	271854	303350	264697	231195	321404	285669	267931	253561	236415	265299	308553	417649	343903	306133	519577	378577	340914	564525	323288	355575	389044	329856		283087	26422.9	10787.1	260263	32125	13115	271713	29308.2	11965	379065	80944.4	33045.4	383867
		trans-Cinnamic acid	[M+H-H2O]+	131.048	C9H8O2	1292670	1413440	1535510	1643120	2137950	2419950	1293270	1188790	1096160	1215220	1274610	1563080	1652510	1243910	1.65557e+06	1985410	1428760	2413020	1427980	2835260	1650450	1615540	3410270	2566800	1149530	1179300	664643	1255800	1256890	1202640		1740440	442412	180614	1271855	158905	64872.8	1.72986e+06	417211	170326	2251050	803346	327965	1.11813e+06
		trans-2-Hydroxycinnamic acid	[M-H]-	163.039	C9H8O3	314643	329881	323965	314563	354133	294662	467306	494785	526303	467624	514412	618244	343159	389123	416148	386483	355567	372700	655184	562793	717944	683772	571686	605984	484153	657047	680676	656567	699141	801948		321974	19775.2	8073.2	514779	56062.4	22887.4	377197	26047.3	10633.8	632894	62775.2	25627.9	663255
		Methyl 4-hydroxycinnamate	[M-H]-	177.055	C10H10O3	21520	20688.3	14351.8	25168.1	16030.2	15363.1	119517	133375	158326	137924	152920	187040	131764	149456	147803	164702	144567	116358	169140	134177	158089	162588	151600	139661	90878.3	174170	195854	144182	164483	169868		18853.6	4260.75	1739.45	148184	23585.8	9628.86	142442	16567.2	6763.52	152542	13500.1	5511.4	156573
		2-Glucosyloxy-4-methoxycinnamic acid	[M-H]-	355.104	C16H20O9	146221	167685	171946	157731	219311	141714	175172	178498	200232	129685	198970	204842	245612	108373	161897	308856	172231	189927	170054	566918	435934	310477	501182	477607	286117	241414	233210	507231	218114	212461		167435	27990.4	11427	181233	28051.2	11451.9	197816	70173.2	28648.1	410362	145368	59346.1	283091
		2,5-Dimethoxycinnamic acid	[2M+H]+	417.154	C11H12O4	22027	0	0	0	0	0	11655.7	0	0	0	0	0	0	0	0	0	0	96856.8	11886.8	24427.4	0	0	0	0	0	0	0	0	0	0	√	3671.17	8992.49	3671.17	1942.62	4758.42	1942.62	16142.8	39541.6	16142.8	6052.37	10180.4	4156.15	0
		3-Hydroxy-4-methoxycinnamic acid	[M-H]-	193.051	C10H10O4	8507950	7.5609e+06	7860530	4.97207e+06	4806950	3312180	15977150	16091930	16419200	16244570	16617170	2.00069e+07	11350210	8778790	10700320	8979300	10411860	9693120	13839660	11430700	1.30585e+07	13707340	12646120	12073430	25879780	29922480	32112360	31909760	3.26039e+07	35028980		6.1701e+06	2.08416e+06	850854	1.68928e+07	1.54259e+06	629761	9985600	1.01087e+06	412685	12792625	937787	382850	3.12429e+07
		3,4-Dihydroxycinnamic acid (L-alanine methyl ester) amide	[M-H]-	264.088	C13H15NO5	303586	394236	413673	386604	500653	393579	307865	386887	361759	382220	405071	269818	586295	352893	383549	564395	393796	432653	530218	1.52429e+06	684324	873227	1502590	1164400	250353	211651	248625	269981	160947	157960		398722	63020.2	25727.9	352270	52428	21403.6	452264	98931.4	40388.6	1.04651e+06	419033	171070	216586
		3,4,5-Trimethoxycinnamic acid	[M+H]+	239.088	C12H14O5	108659	172600	161999	147057	212824	164048	110883	108361	117362	104352	127406	117156	462679	416084	500012	517329	434175	920995	425553	461153	420157	468692	589677	650821	744606	740110	689577	870355	882810	923756		161198	33953.9	13861.6	114253	8187.76	3342.64	541879	189622	77412.7	502676	95029	38795.4	808536
		3,5-Dimethoxy-4-hydroxycinnamic acid	[M-H-CO2]-	179.07	C11H12O5	2624460	1959630	2206710	2253290	2329320	2215860	2923020	2734630	3137730	3367280	3086430	2.66338e+06	4216500	3904480	4115760	3937600	3494220	4355200	2642260	2427630	2211090	3043010	3188280	2133630	2303630	3777150	4028500	5544920	4746660	5494580		2.26488e+06	215661	88043.3	2.98541e+06	264468	107969	4003960	301721	123177	2607650	434104	177222	4.31591e+06
		(E)-N-2-Phenylethylcinnamamide	[2M+H]+	503.27	C17H17NO	140649	134406	152121	97051.4	197967	126118	130847	154361	138802	131217	144352	101670	119991	115402	82237.1	99374	123424	86564.3	188373	173539	181925	236750	154174	110865	123161	101958	176071	87769.1	21633.1	38573.1		141385	33360.4	13619.3	133542	17924.6	7317.67	104499	17666.6	7212.36	174271	41438.7	16917.3	91527.5
		1-O-Cinnamoyl-6-O-p-coumaroyl-.beta.-D-glucopyranose	[M+H-H2O]+	439.14	C24H24O9	242450	173358	198385	381054	375673	324165	235915	274750	248826	221535	309088	197337	303726	344780	413892	272654	240371	358988	478828	385869	243756	250198	303607	348889	379742	258683	281262	275709	237779	370234		282514	90245.6	36842.6	247908	39651.3	16187.6	322402	62868.9	25666.1	335191	89408.3	36500.8	300568
		1-O-Cinnamoylglucose	[M+COOH]-	355.103	C15H18O7	324503	347792	341979	383358	410725	318853	465936	391721	392693	364527	391526	378938	496035	428605	454628	479689	411441	493009	644042	750785	681955	577325	671602	654281	1313830	1359500	1176130	1.3377e+06	1196520	1055100		354535	35682.8	14567.5	397557	35234.7	14384.5	460568	35060.9	14313.5	663332	56417.1	23032.2	1.2398e+06
		1,6-Bis-O-(4-hydroxycinnamoyl)glucose	[M+Na]+	495.133	C24H24O10	590972	540388	646239	776205	895959	920363	653496	758098	745393	785031	794539	629095	587061	627584	602834	525711	575414	479969	183284	238167	95687.3	193739	324146	165060	34687.1	99516.4	130097	38351.1	122842	146861		728354	160123	65369.8	727609	69599.6	28413.9	566429	54230.9	22139.7	200014	76536.9	31246.1	95392.4
		Caffeic acid	[M+H-H2O]+	163.039	C9H8O4	3123490	2541230	3516630	2685980	2552390	2416350	8522390	7.35425e+06	8.00944e+06	7479630	8135420	11907980	7467990	7419930	7715910	6481790	6978560	7281420	9704580	6.6231e+06	6716010	6854590	8795230	8.26849e+06	11698480	17481710	15170380	15546120	18718520	20115150		2.80601e+06	425781	173824	8568185	1.692e+06	690758	7.22427e+06	436877	178354	7827000	1.2874e+06	525577	16455060
		Caffeic acid phenethyl ester	[M+H]+	285.111	C17H16O4	217711	191018	161736	115702	145573	194409	187578	171196	195984	188892	156721	177401	300462	251430	303135	254669	263456	301400	347930	336522	321077	289375	396934	285448	365126	326274	301243	389050	365389	259911		171025	37204.4	15188.6	179629	14264.2	5823.32	279092	25054.1	10228.3	329548	41371.1	16889.7	334499
		Cynarin	[M+H-H2O]+	499.129	C25H24O12	3895700	3135270	3.33042e+06	2232910	2720850	2080350	3847320	3113530	3290700	3455820	3612580	5.21748e+06	3156750	2367270	3195400	2677820	2903370	3236300	3869050	3333580	3107050	3225500	3716040	3754960	10129840	10409460	10296670	12229190	13688870	15074980		2899250	690066	281718	3.75624e+06	759501	310065	2.92282e+06	345350	140988	3501030	317907	129785	1.19715e+07
		Chicoric acid	[M+H]+	949.156	C22H18O12	115282	82185.2	70514.1	131724	127003	340148	93152.1	20837.1	52179.2	82829.9	118343	86928.7	101393	92613.7	154392	121680	152787	90187.4	64170.4	41561.1	88195.1	105636	87338.6	123976	58584.8	92706.5	105601	84452.8	73542.9	94539.8		144476	98952.8	40397.3	75711.7	34243.5	13979.8	118842	29112.2	11885	85146.2	29262	11946.2	84904.6
		Sinapyl alcohol	[M+H-H2O]+	193.087	C11H14O4	947348	928778	1069700	1240460	650007	740300	312910	550969	436832	603129	395478	658725	779932	749756	568722	547178	571411	2176200	2251200	2101270	1846780	1819140	2183010	2320150	757190	2.74002e+06	949728	1406720	773085	1201160		929432	214748	87670.6	493007	132704	54176.1	898866	633698	258706	2086925	209856	85673.2	1.30465e+06
		Di-p-coumaroylputrescine	[2M-H]-	759.34	C22H24N2O4	1576790	1760720	1916800	1904120	1928590	2013350	1684050	1943800	1966310	1959340	1584190	1.90341e+06	1742640	1890510	1816220	1803250	1884270	1918450	1381610	1405280	1.28948e+06	1.41496e+06	1.46805e+06	1353690	995153	1054630	967449	1082090	861584	1053630		1.85006e+06	156758	63996.2	1.84018e+06	164165	67020	1.84256e+06	66364.6	27093.2	1.38551e+06	60531.8	24712	1.00242e+06
		N1,N5,N10,N14-Tetra-trans-p-coumaroylspermine	[M+H]+	787.37	C46H50N4O8	264592	161131	327114	256007	423022	336923	161159	230909	192063	246235	189664	170545	148996	194072	264405	182752	163005	317186	215558	191299	310715	351751	290247	206514	204433	235739	304541	150718	73758.4	128448		294798	88931.7	36306.2	198429	33538.9	13692.2	211736	65355.7	26681.4	261014	65505.2	26742.4	182940
		4-Demethylsimmondsin 2'-ferulate	[M+Na]+	560.174	C25H31NO12	41686.8	53660.5	39276	95297.9	60044.2	23450.8	84840.2	74392.9	81628.4	82232.4	118789	94044	104780	65790.2	26419.4	52369.1	59691.3	36262.9	46993.4	57377.1	51288.5	40905.1	54492.9	40137.1	75145	60516.8	55431	45419.4	0	22099.6		52236	24597.4	10041.8	89321.2	15767.2	6436.92	57552.2	27394.4	11183.7	48532.3	7104.61	2900.45	43102
	SUMMATION Hydroxycinnamic acids					2.58203e+07	22881279	2.53552e+07	2.1024e+07	2.18327e+07	1.93957e+07	4.16815e+07	40337854	4.21379e+07	4.13813e+07	42707655	5.2309e+07	38597082	3.45928e+07	3.82295e+07	3.50455e+07	3.56559e+07	3.9854e+07	4.4298e+07	3.89793e+07	3.76069e+07	3.9481e+07	4.60204e+07	4.17901e+07	5.94023e+07	7.53573e+07	72381046	7.74049e+07	8.07535e+07	8.71329e+07		2.27182e+07	2.50188e+06	1.02139e+06	4.34259e+07	4.42364e+06	1.80594e+06	3.69958e+07	2.1739e+06	887491	4.13626e+07	3.28086e+06	1.33941e+06	7.54053e+07
PHENOLIC ACIDS	Quinic acid and derivatives	Quinic acid	[M+Na]+	215.055	C7H12O6	3444870	3584540	6.50363e+06	10750820	15608280	10987040	6.53992e+06	6743840	7799020	9536330	12386970	7849060	13048850	11727900	1.64785e+07	14310470	17559150	29445150	2972780	4285440	4755250	5007040	7503840	7137920	7625650	4764110	4040520	7678200	7130120	7001850		8.47986e+06	4.8058e+06	1.96196e+06	8.47586e+06	2.19181e+06	894802	1.7095e+07	6.41954e+06	2.62077e+06	5277045	1.73549e+06	708509	6.37341e+06
		1,3-Dicaffeoylquinic acid	[M-C9H7O3]-	353.088	C25H24O12	2703814	1.92099e+06	2205393	1.72633e+06	1628733	1621242	3553739	4037199	3262610	3481577	3386719	4357010	4004068	3828346	3322650	3480825	4087510	5180670	9101755	5084781	5760968	5706171	7139667	5856178	8.16135e+06	11201730	12936290	9327960	14410750	16101420		1.96775e+06	422785	172601	3679809	424612	173347	3.98401e+06	656953	268200	6.44159e+06	1.46639e+06	598652	12023250
		3-O-Caffeoyl-4-O-sinapoylquinic acid	[M-C9H7O3]-	397.116	C27H28O13	380328	351128	409734	396192	384838	390621	903595	1036420	890852	900686	844584	811776	1001360	1090780	919542	1066390	1148900	1391980	1337850	883828	935622	1087880	1.31179e+06	1022330	613786	769482	890373	876154	734483	663081		385474	19679.7	8034.19	897986	76860.3	31378.1	1.10316e+06	161922	66104.3	1096550	190413	77735.9	757893
		3-O-Feruloylquinic acid	[2M-H]-	735.217	C17H20O9	1.92813e+06	914338	1.46106e+06	760449	647469	364535	19245370	13425570	1.45867e+07	14679340	13127210	27010280	18606380	1.41003e+07	17721750	10154810	12197090	13743040	4.1083e+07	22234570	27779010	31930860	28973960	24826270	51578170	114180700	114135900	96750990	129677600	147615900		1.01266e+06	577210	235645	17012410	5.37087e+06	2.19265e+06	1.44206e+07	3.22865e+06	1.31809e+06	2.94713e+07	6.60212e+06	2.6953e+06	1.0899e+08
		3-O-p-Coumaroylquinic acid	[M-H]-	337.094	C16H18O8	628458	532795	675845	481220	508062	393419	5667370	6554970	6828830	6062540	6.06163e+06	7.22838e+06	7353450	7990560	7114940	7676940	6619460	7114800	13770790	8219590	10771100	10976420	1.10317e+07	9306880	4143460	10675950	11897270	7954960	9265440	8547090		536633	102200	41722.8	6400620	576063	235177	7.31169e+06	480141	196017	1.06794e+07	1.88212e+06	768373	8.74736e+06
		3,5-Dicaffeoylquinic acid	[M-H]-	515.122	C25H24O12	114645200	80435130	70528660	51952170	49907160	24405760	72961320	63171410	88024370	88116390	62428080	113799970	56322400	28863700	53361410	40253100	32746830	44984340	80954720	89546320	74722630	99272380	4.39937e+07	71303790	2.36465e+08	271028170	252376530	300660270	303322760	346908110		6.53123e+07	3.09154e+07	1.26211e+07	8.14169e+07	1.95047e+07	7.96278e+06	4.27553e+07	1.0963e+07	4.47561e+06	7.66323e+07	1.89491e+07	7.73595e+06	2.85127e+08
		4-O-Caffeoylquinic acid	[M-H-C7H10O5]-	179.035	C16H18O9	1684980	1436950	1724680	1321330	963432	1116330	2640480	2375510	2508020	2464080	2461200	3683020	1.81751e+06	1504030	1721700	1423800	1509180	1556420	2493410	2391940	2423430	2441600	2331470	2223000	4446990	5314100	6026420	6248340	5974490	6474550		1374617	303769	124013	2.68872e+06	494761	201985	1.58877e+06	149512	61038.1	2.38414e+06	95484.4	38981.3	5.74748e+06
		4,5-Di-O-caffeoylquinic acid methyl ester	[M-H]-	529.139	C26H26O12	196763240	1.75849e+08	176573000	119280040	117860610	89973940	288608360	283704130	284345930	284943000	276735410	331202460	191194770	151947480	186296590	162230410	176482250	177917320	240370620	227811720	235647530	241771680	230687370	222573790	464094050	457134710	519773330	495863400	505052650	569007980		146050045	4.25377e+07	1.7366e+07	2.9159e+08	1.97866e+07	8.07783e+06	1.74345e+08	1.47817e+07	6.03461e+06	233143785	7.47163e+06	3.05028e+06	501821020
		4,5-Dicaffeoylquinic acid	[M+H]+	517.137	C25H24O12	1318650	1072250	1058020	756623	873407	657789	1303470	1065870	1103570	1195490	1217400	1718150	998719	800247	1065790	883704	953440	1030060	1360640	1103130	1048320	1121130	1250190	1268080	3319800	3306450	3258570	3897930	4340750	4664420		956123	241222	98478.4	1267325	236475	96540.5	955327	98846.5	40353.9	1191915	119313	48709.4	3.79799e+06
	SUMMATION Quinic acid and derivatives					323497670	2.66098e+08	261140022	187425176	188381991	129910676	401423624	382114919	409349892	411379433	378649203	497660106	294347507	221853383	288002832	241480449	253303810	282363780	393445615	361561319	363843860	399315161	334223657	345518238	780447776	878375402	925335203	929258204	979909043	1106984401		2.26076e+08	6.99781e+07	2.85684e+07	4.1343e+08	4.34743e+07	1.77483e+07	2.63559e+08	2.90897e+07	1.18758e+07	366317975	2.57532e+07	1.05137e+07	9.33385e+08
PHENOLIC ACIDS	Chlorogenic acid and derivatives	Chlorogenic acid	[M-H]-	353.089	C16H18O9	8444950	6453190	7726870	5.18801e+06	4439350	3115020	15057210	13741940	13818810	12931190	13598540	1.97703e+07	14661090	13284610	1.24554e+07	10588390	11518220	11508460	35604430	20250710	25637840	26372480	22772280	22662650	40868890	75141200	79359380	61210610	83499840	93939240		5894565	2.02567e+06	826975	1.48197e+07	2.52133e+06	1.02933e+06	12336035	1.46478e+06	597994	25550065	5.40205e+06	2.20538e+06	7.23365e+07
		Chlorogenic acid, methyl ester	[M-H]-	367.107	C17H20O9	72048610	56453410	70562590	54294370	5.0656e+07	39659250	173097990	166237800	163515250	163406880	1.59381e+08	205574530	180854830	1.71416e+08	169373390	148361800	156985560	174505490	257722120	187848500	211111420	223320220	222340680	197002820	252437890	361906180	363114520	330752090	383441780	408701400		5.7279e+07	1.23167e+07	5.02827e+06	171868925	1.71267e+07	6.99196e+06	1.66916e+08	1.20087e+07	4.90255e+06	2.16558e+08	2.45355e+07	1.00166e+07	3.50059e+08
		Isochlorogenic acid b	[M-H-H2O]-	497.113	C25H24O12	9434.65	11119.6	25016.8	12097.2	0	0	24473.5	0	30915.5	0	34521.9	26282.8	22651.8	14852.1	0	0	20690.1	0	0	25570.3	0	73362	24420.4	27477.8	36493.2	57596.6	54465.9	27136	17672.7	71404.4		9611.38	9279.76	3788.45	19365.6	15408.5	6290.48	9699	10930.2	4462.23	25138.4	26816.3	10947.7	44128.1
	SUMMATION Chlorogenic acid and derivatives					8.0503e+07	6.29177e+07	7.83145e+07	5.94945e+07	5.50953e+07	42774270	1.8818e+08	179979740	1.77365e+08	176338070	1.73014e+08	2.25371e+08	1.95539e+08	1.84715e+08	181828830	158950190	1.68524e+08	186013950	293326550	2.08125e+08	236749260	249766062	2.45137e+08	2.19693e+08	2.93343e+08	4.37105e+08	4.42528e+08	391989836	4.66959e+08	5.02712e+08		6.31832e+07	1.43146e+07	5.84393e+06	1.86708e+08	1.96195e+07	8.00961e+06	1.79262e+08	1.32265e+07	5.39971e+06	2.42133e+08	2.95877e+07	1.20791e+07	4.2244e+08
SUMMATION PHENOLIC ACIDS						4.30632e+08	3.52547e+08	3.65676e+08	2.69677e+08	2.68093e+08	1.93095e+08	6.32587e+08	603665523	6.29949e+08	6.30398e+08	5.95813e+08	7.76053e+08	5.30389e+08	442140182	5.09979e+08	4.36892e+08	4.59081e+08	5.12639e+08	7.31756e+08	6.09832e+08	6.38948e+08	6.89338e+08	6.26403e+08	6.08035e+08	1.13371e+09	1.39141e+09	1.44052e+09	1.39981e+09	1.52822e+09	1.69782e+09		3.13287e+08	8.53772e+07	3.48551e+07	6.44744e+08	6.61757e+07	2.70161e+07	4.81853e+08	4.05258e+07	1.65446e+07	6.50719e+08	4.9562e+07	2.02336e+07	1.43192e+09
COUMARINS	Coumarins	3-(1,1-Dimethylallyl)-8-hydroxy-7-methoxycoumarin	[M-H-CH3]-	244.074	C15H16O4	28336.9	53520.6	41779.3	61657.3	43022.2	54790	59756.4	54281	29084.4	40497.5	46212.1	59069.5	27346.9	56281.2	52765.4	53782.9	59923.5	48872.2	47521.7	52230.4	31413.1	33985.5	40419.4	23431.7	41223	27337.1	42290.8	25116	28104.9	25596.3		47184.4	11909.9	4862.18	48150.2	11977.9	4889.94	49828.7	11611.6	4740.41	38167	10682.6	4361.16	31611.3
		3-[[(5-Methyl-1,3,4-thiadiazol-2-yl)thio]methyl]coumarilic acid	[M-H]-	305.004	C13H10N2O3S2	76415.6	69141.9	60259.2	53225.6	44010.6	100603	128921	49994.2	187467	91098.6	40017.8	168539	27283.5	24883.7	0	62959.2	38838.4	31313.2	52030.2	53573.9	0	10287.4	25615.5	37489.8	140594	14750.5	16266.3	104520	110727	113736		67276	19928	8135.58	111006	61049.7	24923.4	30879.7	20469.8	8356.76	29832.8	21930.8	8953.21	83432.3
		3-Acetyl-7-diethylaminocoumarin	[M+H]+	260.128	C15H17NO3	234259	178250	142566	113394	58626	33499.9	298095	246524	229841	224208	182867	186309	198302	182807	148212	143266	138862	154109	339274	281719	224330	199478	245936	222952	213328	164692	148466	192019	144384	179327		126766	74800.3	30537.1	227974	42542.5	17367.9	160926	24010.6	9802.31	252282	50802.1	20739.9	173703
		3-Cyano-6-methoxycoumarin	[M+H]+	202.049	C11H7NO3	18856910	14562370	14791780	12484920	9703130	7465340	20095080	19382790	17633630	17213560	16079850	14019590	1.23099e+07	10131660	8293300	7268650	6635990	6420320	19317730	17651520	14805900	12755390	1.43341e+07	12679460	12244710	10563860	7.66095e+06	9403330	8.06102e+06	7079210		1.29774e+07	4.04274e+06	1.65044e+06	1.74041e+07	2.21152e+06	902850	8.50996e+06	2.30371e+06	940484	1.52574e+07	2.68999e+06	1.09818e+06	9.16885e+06
		3-Cyano-7-(diethylamino)coumarin	[2M+H]+	485.221	C14H14N2O2	275250	498155	362826	320998	471967	361800	221997	259942	258654	253745	255185	217589	185522	148415	189003	190064	161779	216901	323103	252876	712584	1291280	215223	227772	210234	186909	134887	186880	131204	137824		381833	86577.6	35345.1	244519	19334	7893.07	181947	24005.7	9800.3	503806	428672	175005	164656
		6-Hydroxy-7-methoxycoumarin	[M-H]-	191.035	C10H8O4	210697	145668	172270	170008	173116	168487	228162	191691	228861	224561	210418	189652	343268	291118	285340	257508	230638	302468	190295	166407	177897	223823	238933	152611	160555	262854	289424	387027	329733	393577		173374	20962.5	8557.89	212224	17985.4	7342.51	285057	38597.5	15757.4	191661	33535.1	13690.6	303862
		6,7-Dihydroxy-4-phenylcoumarin	[M-H]-	253.052	C15H10O4	68350.9	63899	63283.2	79101.6	66570.7	60794.8	57046.8	27504.1	55417	55862	51442	51154	74472.2	92724.1	73519.2	99809.2	80269.3	87632.2	122363	79298.9	78726.3	69195.4	57798.3	90525.2	61868.6	130321	94961.9	107430	71521.1	73123.3		67000	6486.81	2648.23	49737.7	11157.3	4554.95	84737.7	10493	4283.74	82984.5	22197.9	9062.24	89871
		6,7-Dihydroxycoumarin-4-acetic acid	[M-H]-	235.024	C11H8O6	132368	106689	153340	179414	176157	177239	151425	148943	153064	160616	185627	130561	246485	279557	255188	360207	226566	252120	114657	166082	135334	139483	185946	173101	98854.5	67517.4	59735.2	95073.3	49461.3	42818.2		154201	29608.5	12087.6	155039	18000.1	7348.52	270020	47343.8	19328	152434	26920.9	10990.4	68910
		6,7-Dimethyl-4-hydroxycoumarin	[M-H]-	189.056	C11H10O3	89339	84684.2	103192	79931.7	94955.2	96042.8	51643.8	48933.1	51691.8	62163.3	87554.7	52292.9	77400.8	66800.2	46183.9	78198	59324.1	88012.8	64266.1	96525.7	61172.2	76495.5	92798.8	65261.7	59181.7	71284.7	50827.6	68837.4	56305	50147		91357.5	8415.55	3435.63	59046.6	14691.6	5997.82	69320	15067.1	6151.11	76086.7	15339.9	6262.49	59430.6
		7-Diethylamino-3-formylcoumarin	[M+H]+	246.115	C14H15NO3	224600	378584	224182	190582	167434	179825	406304	337833	353453	511034	235716	207312	270333	244918	208532	212274	197571	222559	316239	312788	366808	364687	319193	264747	273289	230801	190374	247475	203136	190240		227534	77575.2	31669.9	341942	111618	45568	226031	26969.9	11010.4	324077	37968.1	15500.4	222552
		7-Hydroxy-3-(4-methoxyphenyl)-4-phenylcoumarin	[M+H]+	345.112	C22H16O4	380750	306938	291620	260850	294039	170061	280059	273807	254188	240999	252010	241284	156545	89039	83443.1	62444	57922.8	277426	185351	314975	193158	140707	199780	170904	163918	45128.7	75745	142679	98438.3	98315.6		284043	68649.2	28025.9	257058	16431.7	6708.22	121137	84346.9	34434.5	200812	59731	24385.1	104037
		7-Hydroxy-3-phenylcoumarin	[M-H]-	237.057	C15H10O3	153291	182379	141924	186296	198356	145447	100890	62003.3	92561.1	101218	109984	58781.4	143179	122268	113131	123060	131470	132722	157928	231304	208612	158378	165256	200253	68841.6	90495.1	71687.1	84532.1	47478.9	69269.2		167949	23949.6	9777.39	87573	21787.3	8894.62	127638	10414.4	4251.67	186955	30798.6	12573.5	72050.7
		7-Hydroxy-4-methyl-3-phenylcoumarin	[M-H]-	251.074	C16H12O3	246757	241353	252224	261446	349592	225572	275103	310360	279218	286854	289209	259975	372810	325636	315563	387936	303101	340518	347780	553742	443703	407225	498229	438289	240065	254222	272806	292435	219089	225784		262824	44158.4	18027.6	283453	16778.3	6849.72	340927	33270.1	13582.5	448161	71447.3	29168.2	250734
		7-Hydroxycoumarin-3-carboxylic acid	[M-H-CO2]-	161.025	C10H6O5	912900	764753	706590	494159	541397	276399	783825	734960	790848	771647	764373	851612	624778	385532	566742	467936	521314	497077	815755	785279	750671	748367	680758	700599	1743490	1661810	1801800	1906910	1.82059e+06	2094940		616033	225488	92054.9	782878	38867.7	15867.7	510563	82399.5	33639.5	746905	50495.3	20614.6	1.83826e+06
		7-Hydroxycoumarinyl .gamma.-linolenate	[M+H]+	423.254	C27H34O4	420117	300667	271247	261487	221015	182644	365064	346052	282628	269276	267472	247898	423887	228035	326341	415527	142740	300378	541315	463844	329278	359774	419332	442286	243201	194637	260691	259064	172847	250276		276196	81669.9	33341.6	296398	47528.3	19403.4	306151	108693	44373.8	425972	75868.9	30973.3	230119
		7,8-Dihydroxy-4-methylcoumarin	[2M-H]-	383.076	C10H8O4	207302	145301	162984	85796.7	98456.3	51632.7	123483	376868	267013	185998	207416	320453	234825	537004	454113	107237	245172	196159	579094	50755.1	10488.9	239281	228527	229682	267567	0	76244	193580	100282	8928.77		125245	57013	23275.5	246872	92958.1	37950	295752	164322	67084	222971	200984	82051.3	107767
		Fraxin	[M+Na]+	393.078	C16H18O10	82193.2	13115.7	21751	51558.2	22654.6	23087.5	130192	115978	118656	121331	98951.5	187642	191174	267950	247954	178663	157458	292022	137940	49331.1	14333.6	0	35108.9	113406	202187	176002	18358.7	153409	210917	218987		35726.7	26256.3	10719.1	128792	30588.7	12487.8	222537	54185.6	22121.2	58353.3	55370.4	22604.9	163310
		Coumarin-suberoylanilide hydroxamic acid	[2M-H]-	691.299	C18H22N2O5	719197	655258	566458	679725	816643	543459	521218	584327	491543	497753	221658	568324	663739	477189	615131	672714	577630	617758	652780	1106920	804547	724750	976719	1039850	690056	530916	494727	625012	316593	316981		663457	100711	41114.9	480804	132340	54027.6	604027	71246	29086	884261	183147	74769.6	495714
	SUMMATION Coumarins					2.3319e+07	1.87507e+07	1.85303e+07	1.60146e+07	1.35411e+07	1.03167e+07	24278265	2.35528e+07	2.17578e+07	2.13124e+07	1.9586e+07	1.8018e+07	1.65712e+07	1.39518e+07	1.22745e+07	1.11422e+07	9.96657e+06	1.04784e+07	24305422	2.26692e+07	1.9349e+07	1.79426e+07	1.89597e+07	1.72726e+07	1.71232e+07	1.46735e+07	1.17602e+07	1.44753e+07	1.21718e+07	1.15691e+07		1.67454e+07	4.52878e+06	1.84887e+06	2.14175e+07	2.35717e+06	962309	1.23974e+07	2.49075e+06	1.01684e+06	2.00831e+07	2.78558e+06	1.13721e+06	1.36289e+07
SUMMATION COUMARINS						2.3319e+07	1.87507e+07	1.85303e+07	1.60146e+07	1.35411e+07	1.03167e+07	24278265	2.35528e+07	2.17578e+07	2.13124e+07	1.9586e+07	1.8018e+07	1.65712e+07	1.39518e+07	1.22745e+07	1.11422e+07	9.96657e+06	1.04784e+07	24305422	2.26692e+07	1.9349e+07	1.79426e+07	1.89597e+07	1.72726e+07	1.71232e+07	1.46735e+07	1.17602e+07	1.44753e+07	1.21718e+07	1.15691e+07		1.67454e+07	4.52878e+06	1.84887e+06	2.14175e+07	2.35717e+06	962309	1.23974e+07	2.49075e+06	1.01684e+06	2.00831e+07	2.78558e+06	1.13721e+06	1.36289e+07
FLAVONOIDS	Anthocyanins / Anthocyanidins	Cyanin cation	[M+OH-H]-	627.161	C27H31O16	92793.4	92603.4	66044.7	99231.2	93393.7	102003	0	0	0	0	0	0	0	0	0	0	0	88863.3	0	33842.4	71283.7	0	0	0	0	0	0	0	0	0		91011.6	12830.4	5238.01	0	0	0	14810.6	36278.3	14810.6	17521	29613.4	12089.6	0
		Cyanidin 3-O-lathyroside cation	[Cat-2H]-	579.135	C26H29O15	43425.3	40578.8	15817.5	33940.8	35480.4	7151.84	95470.9	80395.1	70236.5	58364.5	80141.8	127687	62755.7	42877.3	60023	34020.6	55166.1	39584.6	62953.3	57424.5	73895.7	69250	35950.5	71787.9	164723	305374	343521	251137	381261	457089		29399.1	14551.5	5940.62	85382.6	24096.3	9837.27	49071.2	11825.7	4827.82	61877	14072.7	5745.15	317184
		Delphinidin 3-galactoside cation	[M+OH-H]-	481.098	C21H21O12	238999	228520	288159	133022	235609	63228.6	557033	651892	524748	491081	496313	624095	452556	499083	436024	404734	476877	538536	867936	516487	673434	603262	636374	592572	602799	778673	811394	670605	794029	784683		197923	83115.5	33931.7	557527	67190.7	27430.5	467968	47505.5	19394	648344	119602	48827.1	740364
		Delphinidin-3,5-diglucoside cation	[M+OH-H]-	643.152	C27H31O17	289643	202114	216608	218017	220695	176922	225923	188229	198752	234492	180334	245897	167043	104815	135109	81814.9	97052.1	135624	161597	279653	201812	187014	206855	202353	420637	431922	456917	420126	378175	393577		220666	37520.7	15317.8	212271	26801.5	10941.7	120243	31306.1	12780.7	206547	39463	16110.7	416892
		Malvidin 3,5-diglucoside cation	[Cat]+	655.188	C29H35O17	169443	106115	104311	67388.1	69562.1	26933.6	136510	106692	102336	124611	96546.5	106986	101399	43608	66816.5	37661.5	24220.6	26295.7	135620	120572	103359	103973	85403.5	87175.6	138702	114847	93895.7	89351.5	105406	72140.5		90625.5	48331.6	19731.3	112280	15131.6	6177.44	50000.2	29476.2	12033.6	106017	19387.3	7914.85	102390
		Pelargonidin cation	[M+NH4]+	289.07	C15H11O5	437869	523530	631809	882230	785772	444433	814363	913202	966724	1.01361e+06	1168620	1.51866e+06	1191820	1118890	1493150	1127000	1477140	1.33665e+06	849195	934699	884275	920740	982129	1190340	2455190	2.68087e+06	2383100	3051910	3.31169e+06	3446190		617607	184202	75200.2	1.06586e+06	250879	102421	1290775	169677	69270.2	960230	121441	49578	2.88816e+06
	SUMMATION Anthocyanins / Anthocyanidins					1.27217e+06	1.19346e+06	1.32275e+06	1.43383e+06	1.44051e+06	820672	1.8293e+06	1.94041e+06	1.8628e+06	1.92216e+06	2.02196e+06	2623325	1.97557e+06	1.80927e+06	2.19112e+06	1685231	2.13046e+06	2.16555e+06	2.0773e+06	1.94268e+06	2.00806e+06	1884239	1946712	2.14423e+06	3782051	4311686	4.08883e+06	4.48313e+06	4970561	5.15368e+06		1.24723e+06	229497	93691.9	2.03332e+06	296623	121096	1.99287e+06	208184	84990.6	2.00054e+06	96298.1	39313.5	4.46499e+06
FLAVONOIDS	Chalcone and derivatives	Naringin dihydrochalcone	[M+H]+	583.223	C27H34O14	141579	201285	235230	651223	994736	1729900	189341	166369	314011	232870	338413	436425	622545	933649	940546	1147420	1982310	2054500	132372	126893	155534	252588	517939	630057	809207	1111190	1155240	1568870	2185830	2621100		658992	619098	252746	279572	102361	41788.7	1.28016e+06	596339	243454	302564	217981	88990.5	1.57524e+06
		Isoliquiritin	[2M+H]+	837.236	C21H22O9	96310.7	57047.2	73448.5	94382.1	93719.1	140626	33671.6	64909.4	24829.6	108458	62773.6	103294	48044.9	35080.4	124210	81722.7	90288.6	55115.9	19658.6	20254.3	74843.7	52509	89234	74746.1	47863.6	95016.8	81548.1	42580.5	70830.5	77246.3		92588.9	28126.4	11482.6	66322.7	34480.8	14076.7	72410.4	32789.8	13386.4	55207.6	29725	12135.2	69181
		2-Hydroxy-3-methoxychalcone	[M-H]-	253.086	C16H14O3	22511.9	9866.46	16249	15174.4	25365.2	24736.5	35448.7	20527.5	16968	11353.2	13746.6	6120.82	117173	112515	92986.5	99160.2	103705	167305	268061	229033	219271	217969	223591	221926	179273	165760	158139	177915	161353	153750		18983.9	6186.76	2525.73	17360.8	10127.6	4134.59	115474	26864.2	10967.3	229975	19056.2	7779.66	166032
		2'-Hydroxy-3,4,4',5-tetramethoxychalcone	[M-H]-	343.118	C19H20O6	388740	404835	434102	430977	543128	487247	372592	418772	414805	411627	397123	335206	88054.9	67420.7	131161	137033	104067	140712	78882.3	213355	140793	131984	171022	120115	90793.6	86308.8	63726.1	82638.3	71983.7	71757.8		448172	57354	23414.7	391688	32403.4	13228.6	111408	29798.3	12165.1	142692	45816	18704.3	77868.1
		2',4'-Dihydroxy-3'-(2-hydroxybenzyl)-6'-methoxychalcone	[2M-H]-	751.248	C23H20O5	73887.4	80692.3	172581	202590	171667	47066	147912	75496.8	83348.3	83699.3	137308	96196.8	46069.4	91746.7	93334.8	108153	90206.4	134189	46429.2	218233	238628	98697.8	96514.5	86396.1	57304.3	114112	128859	154743	121143	73449.2		124747	64978.4	26527.3	103994	30820.8	12582.6	93949.9	28749.6	11737	130816	78189	31920.5	108268
		4-Benzyloxy-2'-hydroxy-3,4',6'-trimethoxychalcone	[M-H]-	419.155	C25H24O6	40638.2	26775.3	36944.6	22885	19525.5	18777.4	24626.3	11715.9	10121.2	12187.3	0	10542.9	10426.7	0	0	0	11964.9	10651.1	11499.6	0	16492.5	0	0	14191.6	0	2291.29	0	0	0	1547.75		27591	9200.68	3756.16	11532.3	7847.03	3203.54	5507.12	6055.59	2472.18	7030.62	7862.16	3209.71	639.84
		4',6'-Dimethoxy-2'-hydroxy-4-methylchalcone	[M-H]-	297.111	C18H18O4	33449	36258.3	46735.8	66041.7	113871	54517.2	59269.9	62852.7	63899.2	50852	63377.9	106588	69007.1	27470.7	33218.2	43822.3	31550.1	48746.9	76057.2	104595	98111.2	63985.3	78376.8	101388	27424.3	44934	16123.2	22996	0	2677.81		58478.8	29662.5	12109.7	67806.6	19615.1	8007.81	42302.5	15330.3	6258.59	87085.6	16515.4	6742.39	19025.9
		4',6'-Dimethoxy-4-dimethylamino-2'-hydroxychalcone	[M+H]+	328.158	C19H21NO4	2070010	1533490	1384620	1212160	989334	828695	1.72572e+06	1618410	1522900	1.43813e+06	1381240	1301210	1010910	937672	776751	731532	633229	559522	1.33973e+06	1389400	1049760	895938	1098170	922482	732734	549683	412384	496118	447693	443117		1.33638e+06	441137	180093	1497935	156792	64010	774936	173515	70837.4	1.11591e+06	207550	84731.9	513622
	SUMMATION Chalcones and derivatives					2.86713e+06	2.35025e+06	2.39991e+06	2.69543e+06	2.95135e+06	3.33157e+06	2.58858e+06	2.43905e+06	2.45088e+06	2.34918e+06	2.39398e+06	2.39558e+06	2012231	2.20555e+06	2.19221e+06	2.34884e+06	3047321	3.17074e+06	1.97269e+06	2.30176e+06	1.99343e+06	1.71367e+06	2.27485e+06	2.1713e+06	1.9446e+06	2.1693e+06	2.01602e+06	2.54586e+06	3.05883e+06	3.44465e+06		2.76594e+06	367775	150144	2.43621e+06	83004.7	33886.5	2.49615e+06	488174	199296	2.07128e+06	222814	90963.5	2.52988e+06
FLAVONOIDS	Dihydroxychalcones	2,2'-Dihydroxychalcone	[M-H]-	239.069	C15H12O3	840492	797818	843225	871644	929835	998679	820866	904184	903796	896724	935485	861272	946616	1107630	1068640	1195600	1089900	1129500	937529	1005950	973364	991547	1125170	1028260	962424	1057110	954490	997662	1023570	984507		880282	72532.4	29611.2	887054	40145.6	16389.4	1.08965e+06	82506.9	33683.3	1.0103e+06	64106.4	26171.3	996627
		2',6'-Dihydroxy 4,4'-dimethoxydihydrochalcone	[2M-H]-	603.229	C17H18O5	52388.9	67168	63519.2	79120.1	117114	52040.6	58984.8	78175.8	83530.4	68607.2	80730.6	83677.4	37844.4	23918.8	88293.8	0	62261.2	30285.6	0	0	0	26808.6	0	48187.1	0	0	33967.2	33216.7	21843	45949.2		71891.8	24348.1	9940.06	75617.7	9859.57	4025.15	40434	30933.3	12628.5	12499.3	20510	8373.18	22496
		2',6'-Dihydroxy 4'-methoxydihydrochalcone	[M-H]-	271.095	C16H16O4	212339	200361	208462	242383	227260	205867	239076	242095	229864	239724	234040	249237	254969	318166	297778	311446	287714	274137	265418	257446	288259	223506	294936	321446	455969	1112070	903558	750153	811671	653634		216112	15749.6	6429.76	239006	6677.92	2726.25	290702	23642.5	9651.99	275168	34005.6	13882.7	781176
		3,2'-Dihydroxychalcone	[M-H-H2O]-	221.062	C15H12O3	71631.7	79513.8	68574.2	73357.9	86950.2	62252.6	46522.3	49187.5	33512.8	13681.9	40069.5	21981.8	16113.3	17743.8	23087.8	5013.01	42185.7	36415.1	44524.9	53888.7	53010.2	17997	48684.7	54294.2	31629.9	27938	31883.2	35750.2	1689.66	17622.7		73713.4	8614.86	3517	34159.3	14011.8	5720.3	23426.5	13751.8	5614.14	45400	13939.6	5690.81	24418.9
		Phlorizin	[M+H-H2O]+	419.134	C21H24O10	358063	387261	558366	366983	435664	506404	621381	662438	605149	566227	682804	681169	793847	835164	971621	954412	760445	703289	1138090	709844	695366	915383	541564	686360	777613	2431720	1978530	2.58161e+06	2597970	2.69578e+06		435457	81414.4	33237.3	636528	46822.9	19115.4	836463	107249	43784.1	781101	211780	86459	2.1772e+06
		6''-O-Acetylphloridzin	[M+Cl]-	513.119	C23H26O11	187060	101875	121982	84226.8	114687	101414	162629	38419.3	67075.7	80391.8	93217.9	61428.3	65740.3	52323	89226.1	60792	50947.7	66840.7	63382	64944.6	27869.7	68761.7	46434.5	85412.7	16950.1	24040.7	0	0	0	0		118541	35972.5	14685.7	83860.3	42787.6	17468	64311.6	13884.4	5668.27	59467.5	19865.2	8109.95	6831.8
	SUMMATION Dihydroxychalcones					1.72197e+06	1.634e+06	1.86413e+06	1.71771e+06	1.91151e+06	1.92666e+06	1.94946e+06	1.9745e+06	1.92293e+06	1.86536e+06	2066347	1.95877e+06	2115130	2.35495e+06	2.53865e+06	2.52726e+06	2.29345e+06	2.24047e+06	2.44894e+06	2.09207e+06	2.03787e+06	2.244e+06	2.05679e+06	2223960	2244586	4.65288e+06	3.90243e+06	4.39839e+06	4.45674e+06	4.39749e+06		1795997	120755	49298	1.95623e+06	66149.7	27005.5	2.34498e+06	165676	67636.8	2.18394e+06	155807	63608.1	4.00875e+06
FLAVONOIDS	Flavanones	Naringenin	[M+H-H2O]+	255.069	C15H12O5	456113	242087	349540	313718	368564	340266	416227	410672	383797	380242	409701	583423	1.63109e+06	1587610	512580	1449120	1430540	2156670	2088010	543107	1707590	1637320	2297890	2194310	1996210	2441460	1764400	2375390	1867670	1905570		345048	70020	28585.6	430677	76317.4	31156.5	1.46127e+06	534694	218288	1.7447e+06	645409	263487	2058450
		Naringenin-4'-O-.beta.-D-glucuronide	[M-H]-	447.093	C21H20O11	169016	114626	159526	184073	197102	132464	239871	211892	212092	172887	207497	268210	172615	120098	227410	227581	199477	205499	122756	237210	237662	254014	228375	311019	398243	335729	388272	286216	298463	213303		159468	31154.2	12718.6	218742	32291.8	13183.1	192113	40751.9	16636.9	231839	61212.8	24990	320038
		Naringenin-7-O-glucoside	[M-H]-	433.115	C21H22O10	435099	314745	366550	379298	364984	374698	349216	360623	347878	391956	393860	382437	450658	461423	405992	480440	411250	492849	471687	368319	408435	382844	427130	342776	652763	716907	608546	769643	713300	745736		372562	38463.5	15702.6	370995	21020.9	8581.74	450435	35582.8	14526.6	400198	45866.3	18724.8	701149
		Liquiritin	[M+Cl]-	453.095	C21H22O9	85707	66154.1	76893.1	71684.5	86341.3	61950.3	54599.5	50329.3	39065.1	45679.2	24315.5	42850.1	35524.1	44575.8	45547.3	43681.8	29374.8	42174.3	45116.1	61326.9	57884.3	28788.1	60502.1	35435.5	33947.8	31089.5	32774.8	30453.1	16729	23441.8		74788.4	10061	4107.38	42806.4	10581.5	4319.86	40146.3	6368.58	2599.96	48175.5	13904.7	5676.57	28072.7
		Neoliquiritin	[M+H]+	419.148	C21H22O9	374073	387378	539679	492251	380607	324493	618687	527528	600153	566782	595487	707768	760261	910946	681927	808603	927405	695591	755382	692631	685993	614425	945774	699872	500705	3131500	2092690	1595960	1.72992e+06	1719920		416414	81624.7	33323.2	602734	60488.5	24694.3	797456	104879	42816.6	732346	113814	46464.3	1.79512e+06
		Glucoliquiritin apioside	[M+H]+	713.22	C32H40O18	22228.4	15142.9	15344.2	20144.8	45786.1	20497.3	131903	125674	118322	129495	113583	174063	168970	175939	177844	208128	181473	169694	227157	112257	132789	132722	197693	157294	52548.6	213949	195775	180512	202053	189770		23190.6	11439.8	4670.28	132173	21641.1	8834.95	180341	14433.8	5892.56	159985	44050.1	17983.4	172435
		3,5,7,3',4'-Pentahydroxyflavanone	[M-H]-	303.052	C15H12O7	112288	92640	77855.5	104944	61317.2	77611	130037	149257	134235	158725	121987	182903	124487	110691	125892	132626	158146	196400	133129	152643	118292	143360	108036	161434	134997	168476	167695	165185	188073	215130		87775.9	19084.3	7791.12	146191	22378.6	9136.02	141374	31151.2	12717.4	136149	20404.5	8330.1	173259
		5,7-Dimethoxy-4'-hydroxyflavanone	[M+H]+	301.107	C17H16O5	554960	473747	512547	375892	498111	287774	367729	383393	388841	415686	367703	442032	390199	376795	399539	280154	349117	406774	468730	518724	410864	414167	480719	445437	386755	419758	561112	401068	654427	327336		450505	99614.3	40667.4	394231	29318.5	11969.2	367096	47195.1	19267.3	456440	41485.1	16936.2	458409
		Eriodictyol 7-O-neohesperidoside	[M+H]+	597.179	C27H32O15	54505.8	42451.5	26368.2	0	19696	0	74265.6	84330.4	82560.4	42679.8	44809.7	106363	19966.8	18265.1	35970.3	0	20452.8	28530.3	72271.2	108697	26336.3	68659	38048.9	48015	134631	129785	158883	166305	188785	178125		23836.9	22122.5	9031.49	72501.5	24686	10078	20530.9	12077.6	4930.66	60337.9	29512.7	12048.5	159419
		Eriodictyol-7-O-glucoside	[M-H]-	449.109	C21H22O11	392185	263617	298679	366508	391472	294399	299218	323747	328985	335603	314624	380815	382199	187080	318525	336256	273198	320639	184987	393868	356671	256615	335157	362105	341369	309424	396159	521290	400809	358023		334477	55701.9	22740.2	330499	27698.9	11308	302983	66717.6	27237.4	314900	78605.3	32090.5	387846
		7-O-Methyleriodictyol	[2M-H]-	603.153	C16H14O6	24405.9	37321	55548.9	86707	85685.9	39671.6	16458.4	21460.1	9722.19	0	0	0	39346.6	12402.6	26859.8	36159.2	23419.4	0	33945.5	91144.5	65971.9	45750.1	82377.8	65212.7	26291	0	0	0	0	0		54890	26194.2	10693.8	7940.12	9462.17	3862.91	23031.3	14810.5	6046.35	64067.1	21523.2	8786.79	4381.83
		Flavanomarein	[M+Cl]-	485.089	C21H22O11	353523	327267	338269	436399	455714	349808	299328	395484	424421	460682	370845	424574	382434	249578	423957	308596	270326	407878	248688	405851	364856	301547	345166	406129	369603	272112	356846	415357	213923	391497		376830	54750.3	22351.7	395889	56189.7	22939.4	340462	74124.7	30261.3	345373	61639.6	25164.3	336556
		Flavanone 7-O-.beta.-D-glucoside	[M-H]-	401.126	C21H22O8	426929	373848	316586	367623	342816	256966	501688	598281	471802	470369	465422	379598	475493	408373	264535	287130	336837	491282	628442	385721	388014	420675	260591	408737	1547190	1832780	1979990	1728730	2389520	1808510		347461	57588.4	23510.4	481193	70576.6	28812.8	377275	96003.2	39193.2	415363	119211	48667.5	1881120
		Flavanone diacetylhydrazone	[M+Na]+	345.12	C19H18N2O3	162137	115891	127133	132357	117021	63761.1	136809	129735	137484	122851	117568	103525	65966.9	51438.8	50297	65118.2	42950.2	198343	98088.4	158267	103878	86106.1	120046	105260	157778	76682	44471.1	131401	22288.4	73983.3		119717	32147.1	13124	124662	12946.6	5285.41	79019	59141.2	24144.3	111941	25222.1	10296.9	84434
		Helichrysin B	[M-H]-	433.115	C21H22O10	2082430	1701140	1.80804e+06	2278580	2659920	2306630	2123410	2191410	2199920	2437600	2307890	2182660	2450310	1969070	2312560	2340320	2359100	2545180	1709060	2031330	1807710	1825420	2413500	1829270	1992860	1.89909e+06	1.84185e+06	2289550	1972750	2131900		2.13946e+06	353099	144152	2.24048e+06	113580	46368.8	2.32942e+06	196114	80063.1	1.93605e+06	256388	104670	2.02133e+06
		Narirutin 4'-O-glucoside	[M+NH4]+	760.253	C33H42O19	218000	235433	195915	281595	236898	354947	281340	279189	286988	305182	264110	340145	211711	179713	228321	201039	190356	158262	213505	183411	129442	137217	228619	125615	112718	305911	205480	215646	241301	253335		253798	57023.9	23279.9	292826	26714.6	10906.2	194900	24620.7	10051.4	169635	45161.1	18436.9	222398
		Pinocembrin	[2M-H]-	511.137	C15H12O4	17587	12960.1	13390.1	0	0	10869.9	9267.28	13436.2	14952	13365.3	0	21153.2	0	0	0	12513.7	14725.1	0	0	0	0	0	0	0	18959.9	43733.8	64900.6	97214	54276.4	72071.5		9134.52	7403.78	3022.58	12029	7041.09	2874.51	4539.8	7067.71	2885.38	0	0	0	58526
	SUMMATION Flavanones					5.94119e+06	4.81645e+06	5277864	5.89177e+06	6.31204e+06	5.29681e+06	6.05005e+06	6256441	6.18122e+06	6.44978e+06	6.1194e+06	6.72252e+06	7.76123e+06	6.864e+06	6.23776e+06	7.21747e+06	7.21815e+06	8.51577e+06	7.50095e+06	6.44451e+06	7.00239e+06	6.74963e+06	8.56962e+06	7.69792e+06	8.85757e+06	1.23284e+07	1.08598e+07	1.13699e+07	1.11543e+07	1.06077e+07		5.58935e+06	550909	224908	6.29657e+06	249793	101978	7.30239e+06	777529	317425	7.3275e+06	765438	312489	1.08629e+07
FLAVONOIDS	Isoflavones	4'-Acetoxy-7-hydroxy-6-methoxyisoflavone	[M-H]-	325.072	C18H14O6	0	0	0	0	0	0	0	0	0	0	0	0	27621.4	28029.1	44003.8	0	11384.3	135151	193490	176307	227957	135555	164444	206137	146391	155532	124597	92781.8	148945	89896.5		0	0	0	0	0	0	41031.6	48536.1	19814.8	183982	32560.3	13292.7	126357
		4',5,7-Trihydroxy-6,8-diprenylisoflavone	[M-H]-	405.17	C25H26O5	691973	635408	665087	610001	787828	702857	582996	571197	531003	577469	551474	514867	580438	508039	574772	487141	483629	570557	492396	646052	477317	408168	586571	563845	343615	154341	272676	388973	103247	190909		682192	62248.8	25412.9	554834	27385.2	11180	534096	45961.2	18763.6	529058	85838.3	35043.4	242294
		4',7-Dimethoxyisoflavone	[M+H]+	283.097	C17H14O4	672792	382529	358451	289902	174912	144065	578840	491139	482712	395937	377413	299876	260908	182568	177376	144813	187348	185673	642628	520787	422354	256401	305683	303934	223177	227162	131946	202396	157590	151634		337108	190265	77675.4	437653	99173	40487.2	189781	38235.8	15609.7	408631	149837	61170.7	182318
		6''-O-Acetyldaidzin	[M+H]+	459.134	C23H22O10	791949	651751	570689	599664	522316	551220	668242	666744	612961	615794	529121	446921	428511	619987	312507	403732	330501	405019	1048210	474280	378790	503951	386032	656394	399597	1258110	1505510	1489690	1105790	916057		614598	97485.9	39798.4	589964	86466	35299.6	416710	109596	44742.3	574610	252963	103272	1112459
		6''-O-Acetylgenistin	[M+H]+	475.127	C23H22O11	267801	217050	205113	190680	256217	337051	244299	231910	224979	238179	203281	197286	170098	136235	163559	171926	135966	229741	197431	212716	158326	145519	187978	186331	262306	696244	920829	1337470	1148580	1077580		245652	53739	21938.8	223322	19061.9	7781.99	167921	34312.2	14007.9	181384	25000.5	10206.4	907168
		6''-O-Malonyldaidzin	[M+H]+	503.124	C24H22O12	327194	205625	441662	528445	847984	714538	1560340	1153930	1003930	1183490	1346210	2306010	4261300	5397420	5731850	5808720	3750370	4051020	8671760	2730260	3405450	5060960	2515580	3223880	5284800	33278750	30425930	4.00119e+07	33111200	39703670		510908	239640	97832.6	1.42565e+06	471128	192337	4.83345e+06	915309	373673	4.26798e+06	2.33631e+06	953794	3.03027e+07
		6''-O-Malonylgenistin	[M+H]+	519.121	C24H22O13	138532	140324	166198	192412	658723	886130	330230	275831	269920	297146	306860	553882	910344	1127090	1.39103e+06	1684040	987139	1322210	1123350	482693	570992	769412	472023	593404	1720410	8140190	7347150	11247950	12534090	15491580		363720	325243	132780	338978	107516	43893.2	1.23698e+06	287070	117196	668646	247122	100887	9.41356e+06
		Cuneatin 7-glucoside	[M+Na]+	497.105	C23H22O11	17105.2	18844.4	28906.1	31691.3	40164.8	0	0	16813.3	21728.5	26381.3	41585.7	41906.7	25035.9	23065.2	42222.1	0	0	41936.2	17411.5	17550.5	0	0	21936.1	0	34370.2	30722.8	24045.5	44800.2	42739.3	126428		22785.3	14041.3	5732.34	24735.9	15906.8	6493.94	22043.2	18893	7713.03	9483.02	10514.8	4292.66	50517.7
		Formononetin	[M+H]+	269.082	C16H12O4	69336.5	63174.1	65303.3	64621.5	83154.1	123270	133472	109240	112078	115093	136308	153542	156461	158543	156289	140244	118114	146220	124478	163378	134894	121585	200086	157678	152248	145778	154836	151330	161119	118415		78143.2	23284.6	9505.91	126622	17389.7	7099.31	145978	15384.6	6280.74	150350	29775.1	12155.6	147288
	SUMMATION Isoflavones					2.97668e+06	2.31471e+06	2.50141e+06	2.50742e+06	3.3713e+06	3459131	4098419	3.5168e+06	3.25931e+06	3.44949e+06	3.49225e+06	4.51429e+06	6.82072e+06	8.18098e+06	8.59361e+06	8840616	6.00445e+06	7.08753e+06	1.25112e+07	5.42402e+06	5776080	7401551	4.84033e+06	5891603	8.56691e+06	4.40868e+07	4.09075e+07	5.49673e+07	4.85133e+07	5.78662e+07		2.85511e+06	486642	198671	3.72176e+06	480135	196014	7.58798e+06	1.1206e+06	457484	6.97412e+06	2.84269e+06	1.16052e+06	4.24847e+07
FLAVONOIDS	Flavones	Apiin	[M+Cl]-	599.118	C26H28O14	178721	164805	142770	127354	132266	110634	284083	314315	282366	290272	262215	387458	185216	145709	239717	182173	200514	198683	227621	213605	253752	222486	213268	251480	504657	699377	750061	590953	799063	847219		142758	25134.5	10261.1	303452	44427.5	18137.4	192002	30592.5	12489.3	230369	18086.5	7383.78	698555
		Apigenin	[M-H]-	269.046	C15H10O5	1416250	173613	255386	545146	369072	130485	393809	1283090	583844	809340	743757	493725	163710	179136	275708	233206	208398	212435	433716	238936	287740	205489	245712	231435	665818	980941	779322	1544150	774019	869503		481659	481577	196603	717928	316774	129323	212099	39833.3	16261.9	273838	82744.3	33780.2	935626
		Apigenin 7-glucoside	[M-H]-	431.1	C21H20O10	168247	36065.8	89166	139959	176398	147078	158113	213196	94669.1	177549	234872	104102	166986	108553	223519	232100	199112	204729	201913	218057	233542	211688	233064	177000	399077	478909	514226	673626	502244	533535		126152	53681.8	21915.5	163750	56666.5	23134	189166	45508.2	18578.7	212544	21305	8697.71	516936
		Apigenin 7-glucuronide	[2M-H]-	891.167	C21H18O11	60691.4	27036.8	44130.8	37844.7	59708.1	27437.5	96481	75377	50486.2	40898.1	84326.8	99553.2	85963.8	77005.9	76988.4	51038	104132	90495	127189	146018	126481	163710	183917	128537	189006	265205	319812	195174	383739	302577		42808.2	14945.2	6101.36	74520.4	24140.9	9855.47	80937.2	17774.3	7256.32	145975	23626.9	9645.62	275919
		Apigenin-4'-glucoside	[M-H]-	431.1	C21H20O10	1844090	1.43226e+06	1434540	1637050	1.78122e+06	2113430	854813	638211	770092	619867	858447	1130420	549707	597742	993842	1234560	865734	813472	595605	471534	666120	646026	595285	604892	2407600	5413820	5807860	10030460	7377880	8578940		1.7071e+06	262335	107098	811975	186685	76213.6	842510	254414	103864	596577	67807	27682.1	6602760
		3,8''-Biapigenin	[M+COOH]-	583.091	C30H18O10	381470	276708	300531	207541	168695	149896	544070	634017	383190	475040	460212	488290	453505	452067	408655	386952	430688	431256	569104	517534	559520	518491	561062	404569	552861	607418	860691	578343	670203	810661		247474	88257.4	36030.9	497470	84678.3	34569.8	427187	25701.2	10492.5	521713	61602.2	25149	680030
		Luteolin	[2M-H]-	571.092	C15H10O6	26326.6	22370.3	10394.4	16008.7	18560.3	17898.5	0	0	0	0	0	0	10719.1	6364.46	5126.74	0	5275.11	9828.99	18870.7	50937.2	29699.8	28157.6	98597.3	47426.9	18887.3	0	16410.4	4628.37	5300.94	5501.98		18593.1	5448.96	2224.53	0	0	0	6219.07	3848.74	1571.24	45614.9	28677.7	11707.6	8454.83
		Luteolin 7-glucoside	[M-H]-	447.094	C21H20O11	256701	265519	217857	567931	495769	190292	216182	282437	89772.4	227746	264139	303995	507994	113161	241022	178213	392363	343956	285945	696199	504533	287487	381206	862221	590261	365711	372697	621468	299748	213006		332345	158545	64725.7	230712	76481.5	31223.5	296118	146187	59680.7	502932	234419	95701	410482
		Luteolin 7-methyl ether	[2M-H]-	599.121	C16H12O6	92671.7	82063.8	125570	38373	95383.6	48995.9	250173	235227	214052	227273	230202	275637	129868	97452	123876	50165.4	109015	77046.4	149581	140722	137626	83238.1	163628	142448	458435	406021	515258	436245	482760	523944		80509.7	32157.8	13128.4	238761	21532.9	8790.77	97903.8	30112.8	12293.5	136207	27560.2	11251.4	470444
		Luteolin-7,3'-di-O-glucoside	[M+Cl]-	645.117	C27H30O16	188934	192636	192838	158626	192883	153092	277739	313259	325008	283425	346632	418530	185027	142738	237133	125340	207074	180675	193108	206814	250962	219158	176966	281916	550046	692743	742581	629705	742057	835376		179835	18713.6	7639.8	327432	51536.9	21039.8	179664	40983.9	16731.6	221487	38803.7	15841.6	698751
		3,4-Diphenylmethylideneluteolin	[M-H]-	449.103	C28H18O6	323721	231191	292360	328711	357306	211195	306765	253697	223672	239089	232256	297518	240936	232314	244451	259229	233253	237686	260968	291250	262694	337841	273003	419441	418444	399438	533974	620973	504674	589799		290747	58028.8	23690.1	258833	35079.5	14321.1	241312	9900.23	4041.75	307533	61771	25217.9	511217
		7-O-Benzylluteolin	[M-H]-	375.087	C22H16O6	193636	159980	194375	223509	240377	199823	179454	210384	204626	215021	219121	172202	179744	173578	143988	186197	148011	203389	99780.7	162109	66687.4	41301.1	203945	92306.4	40261.6	59289.6	70428.3	53330.6	62104.6	25786		201950	27690.9	11304.8	200135	19571.6	7990.05	172484	22838.6	9323.84	111022	60906.1	24864.8	51866.8
		8-C-(2-Rhamnosyl-6-deoxyhexopyranosulyl)luteolin	[M-H]-	575.141	C27H28O14	118787	127802	121989	79155.1	73711	45176	148136	156995	162217	112952	153881	179533	113492	61736.3	119460	103750	87800.8	101683	151219	131771	151619	106902	75257.4	98247.9	218067	232140	245638	237950	200557	239435		94436.7	33331.7	13607.6	152286	22046	9000.24	97987	20814.6	8497.53	119169	30839.6	12590.2	228964
		2''-Galloylhyperin	[M+H]+	617.12	C28H24O16	49375.8	66335.6	30824.1	39447.6	67014.9	9945.91	63042.1	39145.5	81320	63811.6	44341.1	66829.8	43300.3	16297.5	8321.63	16634.8	37812.1	27086.8	64086.2	36136.5	56876	62142.6	106893	54673.4	166316	123345	96756.2	131175	137259	169369		43824	21960.4	8965.28	59748.4	15522.3	6336.94	24908.9	13617.9	5559.48	63468	23476.3	9584.15	137370
		3,3',7,8-Tetramethoxyflavone	[M+H]+	343.115	C19H18O6	0	0	0	0	0	0	0	14229.7	0	0	0	0	63088.6	18399.8	0	38985.7	0	30269	60779.7	0	25220.5	104376	0	55450.5	0	66145.5	0	113628	21695.6	39027.4		0	0	0	2371.62	5809.25	2371.62	25123.9	24362.2	9945.81	40971.1	40564.9	16560.6	40082.8
		3,7-Dihydroxy-3',4'-dimethoxyflavone	[M+H]+	315.086	C17H14O6	183817	183591	153690	299166	385420	202565	154376	140074	197393	196379	216800	264537	349448	369402	400626	410187	358632	453305	236823	324159	288670	226965	245074	403908	304042	342234	245468	326506	304855	277080		234708	89071.7	36363.4	194926	44688.7	18244.1	390267	38936.4	15895.7	287600	67718	27645.7	300031
		3',4'-Dihydroxy-.alpha.-naphthoflavone	[M-H]-	303.066	C19H12O4	2658.72	0	2261.44	19484.8	0	11881.7	36051.5	36841.6	41286.6	35694.9	20950.8	19219.7	47838.8	67882.9	63713.9	17034.8	107615	60969.9	0	0	0	47555.2	15397	0	52865.4	64304	44462.2	77796.6	58223.6	81418.1		6047.78	7919.11	3232.96	31674.2	9214.48	3761.79	60842.6	29440.5	12019	10492	19173.3	7827.45	63178.3
		3',4',5,7-Tetrahydroxy-3,6,8-trimethoxyflavone	[M-H]-	375.07	C18H16O9	663307	469210	438339	423722	422227	311691	757327	727164	657273	684435	649448	868926	783934	409723	609389	579854	746198	810455	1123710	909900	921025	726042	1115770	850809	1271880	1493270	1696410	1373910	1892130	2185710		454749	115292	47067.6	724096	82097.6	33516.2	656592	152958	62444.7	941209	154683	63149.2	1.65222e+06
		3',4',5,7-Tetrahydroxy-6,8-dimethoxyflavone	[M-H-CH3]-	330.042	C17H14O8	0	15746.7	0	9246.29	37481.8	15071	4459.3	0	7532.9	4112.25	0	0	0	5105.05	5347.12	5736.22	0	4561.28	0	35969.8	1709.9	14796.9	0	13612.5	0	0	0	0	0	0		12924.3	13879.8	5666.42	2684.08	3172.22	1295.05	3458.28	2705.72	1104.61	11014.9	13950.2	5695.14	0
		3',4',5',5,6,7-Hexamethoxyflavone	[M+Na]+	425.118	C21H22O8	245162	158161	212382	216691	230525	160643	198544	199562	162044	241692	237058	332996	222245	178756	218721	223208	183410	178684	243769	250434	205857	180287	211922	212598	195188	246799	190524	224549	221705	267189		203927	36359.9	14843.9	228649	58851.9	24026.2	200837	22630.2	9238.74	217478	25885.2	10567.6	224326
		3',5'-Dimethoxy-3,5,7,4'-tetrahydroxyflavone	[M-H]-	345.06	C17H14O8	61555.5	52030.7	48658.6	89052.9	74448.1	52375.7	102980	117845	88456.6	85376	94357.1	148104	94201	21267	118848	74852.4	107591	65200.7	57947.5	96329.1	67379.4	60309.6	76976	65816.3	227953	214386	290703	258703	263157	354214		63020.3	15816.3	6456.97	106186	23624.7	9644.76	80326.7	35118.5	14337.1	70793	14153.8	5778.27	268186
		4',5,7-Trihydroxy 3,3',6,8-tetramethoxyflavone	[M-H]-	389.084	C19H18O9	314149	256109	255602	186363	148548	126057	1.59203e+06	2149940	1983410	1941350	1786050	1871570	2185680	2366640	2052270	2494210	2585450	3267270	3224050	1963540	2326170	2340390	3073110	2393660	1314340	2287420	2690240	2049050	2387510	2428690		214471	72545.3	29616.5	1.88739e+06	189115	77205.7	2491920	427245	174422	2.55349e+06	487920	199192	2192875
		Baicalin	[M-H]-	445.075	C21H18O11	128395	90318.1	84625.5	111302	125685	58183.6	95386.5	117593	97563.4	85264.9	97939.4	161234	130661	31965.2	121762	74877.6	124292	65611.8	76129.9	220431	174628	92609.9	99325.8	147038	164945	148038	162134	172408	177215	274452		99751.5	27100.1	11063.6	109164	27582.2	11260.4	91528.3	40038.9	16345.8	135027	55765.6	22766.2	183199
		Isoginkgetin	[M-H]-	565.111	C32H22O10	2163180	2587340	2529650	1693450	1.75731e+06	1326340	4317730	5543310	5567400	5600930	4867080	5662360	3145140	2817450	2653560	2829450	3131400	3238360	3518660	3980560	3509410	3.84793e+06	4104010	3682190	8356570	7.99223e+06	9.84898e+06	9219110	9026540	11434150		2009545	501651	204798	5.2598e+06	546835	223245	2.96923e+06	233194	95201.1	3.77379e+06	245224	100112	9312930
		Isoorientin	[2M-H]-	895.206	C21H20O11	669763	581338	490942	819346	637043	624552	700198	653026	654978	558911	649803	788710	617137	543778	667663	532920	549606	364664	667703	597151	654152	602795	456508	718571	1467630	1898910	1969780	1748930	2336570	2636130		637164	108544	44313.1	667604	75142.5	30676.8	545961	102892	42005.6	616147	90129.7	36795.3	2.00966e+06
		Licoflavone A	[M+Na]+	645.223	C20H18O4	140958	99748.4	124415	120970	156069	118115	118968	138378	109162	114962	116688	134601	347668	421186	439586	376176	457199	589892	408027	362774	316769	287806	453645	427863	654878	811552	691503	1008520	1080860	1000210		126713	19514	7966.54	122126	11650.6	4756.35	438618	84504.2	34498.7	376147	65123.8	26586.7	874587
		Mosloflavone	[M-H-CH3]-	282.056	C17H14O5	23571.7	20532.9	44400.9	51780.1	56611.3	38709.6	40228.5	49490.5	56011.8	47289.8	39693.3	29305.5	50404.9	58736.6	49855.6	50945.9	41402.4	31062.5	41375.6	44963	45621	44445.5	37150.7	44631.3	34904.5	24769	29151.2	19323	32051	21724.8		39267.8	14706.3	6003.83	43669.9	9309.12	3800.43	47068	9574.71	3908.86	43031.2	3234.83	1320.62	26987.2
		Saponarin	[M-H]-	593.149	C27H30O15	228934	170959	187495	256691	220342	190103	254621	210698	203800	208773	231915	294725	267566	136677	286880	274738	247800	214047	292955	241066	256805	234640	229350	256480	375780	727196	840267	814416	733186	1090310		209087	31834.2	12996.2	234089	35237.7	14385.7	237951	55765.9	22766.4	251883	23040.5	9406.26	763526
		Skullcapflavone II	[M+H-C2H8O]+	327.05	C19H18O8	346017	649590	483497	579088	460353	415631	454550	573497	644988	676466	735597	938107	912823	1054190	1108490	957937	1094610	1251430	599761	587896	636550	620866	774341	841178	1058370	1284460	1052050	1331170	1596210	1.31e+06		489029	110075	44938.1	670534	162838	66478.5	1.06325e+06	120202	49072.4	676765	104997	42864.9	1.27204e+06
		Volkensiflavone	[M+Cl]-	575.075	C30H20O10	765186	857801	847564	467314	427338	303374	902017	812486	904429	902870	690091	1103410	672510	265520	488909	387021	456143	507270	973927	909522	904771	1018910	818035	777910	2.08878e+06	1948130	2048280	2002200	1880630	2099280		611430	240689	98261	885884	135597	55357.2	462896	135162	55179.6	900512	90929.5	37121.8	2.01122e+06
		Wogonoside	[M-H]-	459.09	C22H20O11	184988	228118	187826	116952	129045	68523	220855	218070	333720	257183	253255	228623	82100.6	61851.1	105241	133607	64742.6	67968.3	146647	225029	125717	212638	185422	157876	190294	117328	157350	136886	128051	140804		152575	58116.1	23725.8	251951	43299.7	17677	85918.4	28326.7	11564.3	175555	38864.5	15866.3	145119
	SUMMATION Flavones					1.14213e+07	9.67898e+06	9.54408e+06	9.60728e+06	9.49681e+06	7.57919e+06	1.37232e+07	1.63516e+07	15174763	1.5424e+07	1.48211e+07	1.72642e+07	1.29886e+07	1.12324e+07	1.27327e+07	1.27013e+07	1.34853e+07	1.43334e+07	1.5051e+07	1.42713e+07	14048307	1.37975e+07	1.54078e+07	1.48462e+07	2.49382e+07	3.03915e+07	3.3583e+07	3.72253e+07	3.50822e+07	4.0185e+07		9.5546e+06	1.21724e+06	496936	1.54598e+07	1.22943e+06	501911	1.29123e+07	1.02496e+06	418436	1.45704e+07	627333	256108	3.35675e+07
FLAVONOIDS	Flavonols	3-O-[.beta.-D-Apiofuranosyl-(1->2)-[.beta.-D-glucopyranosyl-(1->6)]-.beta.-D-glucopyranoside]spinacetin	[M+H]+	803.223	C34H42O22	90900.3	92619	147708	162115	180984	287944	123477	103843	100301	92406.3	118736	191740	179460	132342	221827	215362	312997	369404	43305.2	118216	104216	69631.8	120749	110899	111095	123156	119209	151708	132372	164803		160378	72497.8	29597.1	121751	36200.7	14778.9	238565	87469.1	35709.1	94502.8	31158.1	12720.2	133724
		3'',4''-Di-O-p-coumaroylafzelin	[M+Na]+	747.169	C39H32O14	55911.2	55536.3	62797.7	118246	77650.3	127796	75586.8	87663.2	63971.3	97175	147659	161598	113791	82467.7	104110	116335	89384.7	110988	66184.8	87739.1	80386.6	76542.8	53087.7	79433.6	80824.3	59015.5	117207	23391.3	37744.5	38207.5		82989.6	32167.6	13132.4	105609	39827.6	16259.5	102846	13900.5	5674.85	73895.8	12360.2	5046.05	59398.3
		6''-O-(3-Hydroxy-3-methylglutaroyl)hyperin	[M+H]+	609.151	C27H28O16	14685.3	14978.2	14606.8	313947	186812	463212	52815	69836.4	59457.8	98455.3	109313	136609	70178.3	36561.6	23274.1	39836.4	147196	29470.5	49805.8	39135.1	12895.8	55786.4	18363.6	17593.5	90358.9	121725	77487.4	127887	205482	132701		168040	189344	77299.2	87747.8	32583.9	13302.3	57752.8	46718.8	19072.9	32263.4	18394.6	7509.55	125940
		6''-O-Malonylisoquercitrin	[M-H]-	549.095	C24H22O15	0	50433.5	87150.4	21304.8	60586	24458.5	25184.8	30590.4	19962.1	37598.9	0	17239	37686	72262.1	16106.1	16817.9	41887.7	83790.5	112378	17731.4	23694.6	42982.7	44829.4	0	37809.8	25278.2	35067.8	80847	57771.1	29794.2		40655.5	31446.1	12837.8	21762.5	12944.1	5284.4	44758.4	28070.8	11459.8	40269.3	39069.5	15950	44428
		Afzelin	[M+Cl]-	467.076	C21H20O10	183835	164240	177893	178329	207741	229207	138999	27458.9	87310.4	59628.2	106633	178760	75814.4	61319.7	167541	140324	125391	97338.3	9690.32	57857.8	124842	137551	93407.3	119675	365250	705827	711287	1128320	842682	995159		190208	23816.2	9722.91	99798.2	54444.3	22226.8	111288	40388.6	16488.6	90503.9	48679.6	19873.4	791421
		Hyperin	[2M-H]-	927.193	C21H20O12	29746	19290.7	9279.76	17153.5	2634.32	0	59522.7	72424.8	80155.6	53257.4	59770.3	56107.5	58633.2	29388.9	71030.8	31861.3	42156.1	35831	59343.9	46613.2	50690.1	84345	18876.7	72713.3	190960	209778	230739	202859	270516	276927		13017.4	11203	4573.62	63539.7	10453.1	4267.48	44816.9	16563.5	6762.04	55430.4	22744	9285.21	230296
		Isoquercitin	[M-H]-	463.084	C21H20O12	460235	347414	341333	308440	323916	238465	702377	756738	729906	672234	759354	1010050	426808	261671	464051	326715	532133	495549	362662	442319	407664	408684	356492	406483	1741810	1657710	2084950	1624420	2201730	2348730		336634	72123.9	29444.5	771776	121353	49542.2	417821	103933	42430.3	397384	32289.6	13182.2	1943225
		Kaempferol 3-.alpha.-L-arabinoside	[M-H]-	417.081	C20H18O10	468152	652410	654846	675085	639641	642703	536027	635932	613079	613025	626758	612987	699628	704545	593527	679418	587605	632241	700519	504367	574966	616358	578986	655082	592530	633727	556295	572426	615471	563658		622140	76459.9	31214.6	606301	35695.3	14572.5	649494	52344.4	21369.5	605046	68508.2	27968.3	589018
		Kaempferol 3-O-rutinoside	[M+H]+	595.172	C27H30O15	175913	185668	152288	208839	227428	146478	225376	221802	242495	229882	167783	297928	238285	191746	196962	216698	210545	197116	220579	301259	202020	120705	256060	257947	409122	430984	323474	367106	337064	424994		182769	31545.5	12878.4	230878	41773.9	17054.1	208559	17331.7	7075.62	226428	62094.3	25349.9	382124
		Kaempferol 3-O-vicianoside	[M+Cl]-	615.111	C26H28O15	119845	114944	132801	114573	102875	97543.5	183079	186662	181736	166400	195392	174747	202796	111593	221893	188283	139752	132911	233191	195244	212135	193921	249666	209552	297913	433646	362371	309630	425467	390775		113764	12514.9	5109.17	181336	9956.25	4064.62	166205	44086.8	17998.3	215618	21922	8949.61	369967
		Kaempferol 3-sophoroside 7-glucoside	[M+Na]+	795.227	C33H40O21	87237.5	100452	75062.6	132523	92563.5	170114	128226	45428.2	56232.7	90607.9	107387	105534	92814.2	71170.1	96139.8	111531	108031	108086	44912.6	31216.8	78908.4	131441	82978.2	165555	176117	187446	251711	164307	194682	233911		109659	35367.3	14438.6	88902.6	32015.2	13070.1	97962	15070.7	6152.57	89168.7	51151.6	20882.6	201362
		Kaempferol 3-ss-D-galactoside	[M-H]-	447.094	C21H20O11	2229250	1937550	2.02672e+06	1249290	1518280	1388290	1305240	1346160	1380130	1511990	1238350	1405040	469516	605132	387724	587234	722032	614715	666683	636584	776365	768867	655681	766815	2105290	2443020	2.09422e+06	2728560	3406240	2455210		1.7249e+06	393163	160508	1364485	93169.8	38036.4	564392	118133	48227.7	711832	65259.9	26642.2	2.53876e+06
		Miquelianin	[M-H]-	477.068	C21H18O13	11984.3	14559.4	19907.4	20223.2	17283.6	0	27486.8	68211.9	34960.9	24151.3	37524.5	28696.9	76596.2	57566.2	56218	129869	109386	149839	88954.6	73521.8	64281.6	66119	77186.4	59173	14998.3	34692	0	18598.2	25645.1	38822		13993	7546.96	3081.04	36838.7	16143.1	6590.37	96579.1	39138.7	15978.3	71539.4	10715.3	4374.52	22125.9
		Myricetin	[M+H]+	319.044	C15H10O8	120732	81707.2	97640.6	107628	153778	32355.9	153796	171903	162604	198482	193841	207173	292998	300250	300337	250862	215905	329028	186350	189423	98958.3	65328.1	149490	204158	719412	1127720	246131	810834	867116	803248		98973.6	40717.7	16622.9	181300	21523.1	8786.78	281563	40838.4	16672.2	148951	55815.5	22786.6	762410
		Quercetin	[2M-H]-	603.074	C15H10O7	122010	145413	142813	93957	87752.5	52994.6	231146	259666	150229	169444	241598	285778	171346	67284.5	174631	145235	133274	169535	194213	190997	230384	165008	165797	207997	292980	307871	105189	160407	0	310379		107490	35886.4	14650.5	222977	52652.8	21495.4	143551	40838	16672.1	192399	25097.2	10245.9	196138
		Quercetin 3,5,7,3',4'-pentamethyl ether	[M+Na]+	395.111	C20H20O7	123827	229003	205690	169233	261615	137778	137994	141509	155820	113149	150836	139607	159042	160029	168888	182974	170908	174614	185900	197843	165427	161721	171341	175980	131518	129335	119944	147416	158161	126861		187858	53676.5	21913.4	139819	14798.2	6041.32	169409	9045.21	3692.69	176369	13503.3	5512.7	135539
		Quercitrin	[M+H]+	449.114	C21H20O11	154674	201141	186746	290519	450196	316431	148173	205492	164546	186633	186379	281720	265996	119853	220653	185308	237159	237050	154257	274140	169833	105475	231820	288761	350044	282495	352516	469794	430222	340900		266618	109500	44703.4	195490	46676.6	19055.7	211003	51862.3	21172.7	204048	72425	29567.4	370995
		Rutin	[M+H]+	611.162	C27H30O16	63040.2	50415.4	59789.5	37451.8	39590.6	0	36251.5	24294.9	15524.2	23577.6	43028	16350	0	0	20293.6	0	0	22454.2	22371.2	13732.2	24415.6	0	17839.1	21626	23991.3	0	43103.2	20759	0	0		41714.6	22890.9	9345.19	26504.4	11001.5	4491.32	7124.63	11058.6	4514.64	16664	8999.4	3673.99	14642.2
	SUMMATION Flavonols					4.51198e+06	4.45777e+06	4.59507e+06	4.21886e+06	4.63133e+06	4.35577e+06	4.29076e+06	4.45562e+06	4.29842e+06	4.4381e+06	4.49034e+06	5.30766e+06	3.63139e+06	3.06518e+06	3.50521e+06	3.56466e+06	3.92574e+06	3.98996e+06	3.4013e+06	3.41794e+06	3402083	3.27047e+06	3.34265e+06	3.81944e+06	7.73202e+06	8.91343e+06	7.8309e+06	9.10927e+06	1.02084e+07	9.67508e+06		4.4618e+06	154466	63060.4	4.54682e+06	381964	155936	3.61369e+06	332957	135929	3.44231e+06	192658	78652.3	8.91151e+06
FLAVONOIDS	3-deoxyanthocyanidins	Apigeninidin-5O glucoside cation	[Cat]+	433.115	C21H21O10	3506716	2201111	3065123	2376748	2785089	2084582	9531578	6685662	5554514	6512745	7670735	1.03926e+07	15278400	17612410	21661030	20412330	16052510	14496620	24233830	11891900	13647440	17165190	10080470	13693960	15991850	49848170	40021150	56747350	5.53733e+07	57619890		2.66989e+06	551004	224947	7724644	1.87849e+06	766892	17585550	2.89191e+06	1.18062e+06	1.51188e+07	5.04508e+06	2.05965e+06	4.59336e+07
		Luteolinidin-5O glucoside cation	[M+H]+	417.116	C21H20O9	24768850	18792330	2.03053e+07	19057610	21974430	26568060	15690050	11379550	14840950	12630360	15298810	23985480	8057817	8991077	13559820	16410260	11211790	12759670	7592321	5393701	6520312	7052686	7386465	7074791	33547800	60057220	57677180	83389580	8.44473e+07	92336830		2.19111e+07	3.17193e+06	1.29494e+06	1.56375e+07	4.41846e+06	1.80383e+06	11831739	3.08241e+06	1.25839e+06	6.83671e+06	794845	324494	68575980
	SUMMATION 3-deoxyanthocyanidins					28275566	20993441	2.33704e+07	21434358	24759519	28652642	25221628	18065212	20395464	19143105	22969545	34378110	23336217	26603487	35220850	36822590	27264300	27256290	31826151	17285601	20167752	24217876	17466935	20768751	49539650	109905390	97698330	140136930	1.39821e+08	149956720		2.4581e+07	3.30144e+06	1.34781e+06	2.33622e+07	5.9937e+06	2.44692e+06	29417289	5.3427e+06	2.18115e+06	21955511	5.46091e+06	2.22941e+06	1.1451e+08
FLAVONOIDS	Flavan-3-ols	(+)-Catechin	[M-H-H2O]-	271.062	C15H14O6	1076630	840055	860770	1027150	1057200	725340	634245	715403	679410	622864	622303	772069	756063	643912	746288	760892	697128	640119	602586	724417	721347	521226	688159	759825	587845	564734	600153	669665	503603	486053		931191	142743	58274.8	674382	60378.9	24649.6	707400	55506.3	22660.3	669593	90192.4	36820.9	568676
		(-)-Catechin	[M-H]-	289.073	C15H14O6	8351170	6688510	6703130	7744260	7351460	5.0337e+06	8414350	8219000	7823150	7449250	8441500	11015220	7771580	5472340	7906380	6191730	7.34626e+06	6072890	7175390	7.26033e+06	7651180	7.38868e+06	6485000	7981950	1.13065e+07	13503040	1.48575e+07	13061540	14844600	17274930		6978705	1.14472e+06	467329	8.56041e+06	1.26146e+06	514987	6793530	1.01268e+06	413423	7323755	504814	206090	1.41414e+07
		(-)-Catechin gallate	[M-C7H5O5]+	273.075	C22H18O10	512443	505974	572434	936450	945679	818260	576070	669876	696276	680239	727092	952476	1302160	1188700	1186460	1114260	1106040	1244730	947716	1107260	926671	873747	1213700	1251890	1311130	1088780	823581	974267	1198010	798213		715207	208788	85237.2	717005	126027	51450.2	1.19039e+06	75331.8	30754.1	1.0535e+06	159687	65192	1.03233e+06
		(-)-Epigallocatechin	[M-H]-	305.067	C15H14O7	1371600	1301020	1.38917e+06	1396080	1.28986e+06	809856	2.04099e+06	2167660	1974930	1802390	2034440	2160230	1713280	1549140	1959440	1630840	1934850	1481110	2015000	1694780	2061130	2091590	1536690	1923720	2853050	3474330	3064160	2.97435e+06	3525200	3443390		1.2596e+06	224882	91807.8	2.03011e+06	134825	55042.3	1.71144e+06	198650	81098.5	1.88715e+06	223417	91209.7	3.22241e+06
		(-)-Gallocatechin 3-gallate	[M+CF3COO]-	571.066	C22H18O11	208377	172809	189301	100569	152757	39535.6	240865	220668	260974	260194	190207	379270	291969	190930	207526	235784	139484	166944	359033	256916	238781	294776	234678	246437	679580	703966	827794	723586	859351	903454		143891	63090.8	25756.7	258696	64807.9	26457.7	205440	53768.1	21950.7	271770	47897	19553.9	782955
		Catechin 7-arabinofuranoside	[M+H]+	423.127	C20H22O10	66233.3	44675.5	112154	132940	190922	191830	28688.6	23152.7	60863.4	14636.5	114767	131090	459577	443734	520955	492007	434006	567699	572661	546385	403480	364576	526223	507818	478231	512750	385858	536159	560893	595281		123126	61521.5	25116.1	62199.7	49841.5	20347.7	486330	51224.9	20912.5	486857	83425.8	34058.4	511529
	SUMMATION Flavan-3-ols					1.15865e+07	9.55304e+06	9826959	11337449	10987878	7.61852e+06	1.19352e+07	1.20158e+07	1.14956e+07	1.08296e+07	12130309	15410355	12294629	9488756	12527049	10425513	11657768	10173492	11672386	11590088	12002589	11534595	10684450	12671640	17216346	19847600	20559066	18939567	21491657	23501321		1.01517e+07	1.48624e+06	606755	1.23028e+07	1.59538e+06	651310	1.10945e+07	1.23968e+06	506096	1.16926e+07	649132	265007	2.02593e+07
FLAVONOIDS	Proanthocyanidins	Procyanidin A1	[M-H]-	575.12	C30H24O12	977288	705019	764808	878188	951777	468090	1369110	1435830	1365770	1265780	1413360	1619920	1125680	726361	1152210	937070	1015540	730829	975493	1203460	1309390	1234520	922026	1.24183e+06	1.96664e+06	1969140	2267080	2226140	2605950	2787220		790862	190002	77568	1.41163e+06	117607	48012.7	947948	186676	76210.3	1.14779e+06	158893	64867.8	2303695
		Procyanidin B2	[M-H]-	577.134	C30H26O12	834914	674420	686257	713894	713300	270588	1816670	1.72195e+06	1.5586e+06	1369860	1797100	2592980	1309080	765408	1.40377e+06	841836	1252370	827429	1223940	1149160	1.38387e+06	1.40074e+06	823453	1450780	3783070	5794750	6.07395e+06	4930950	6960130	7859710		648896	193979	79191.7	1.80953e+06	419033	171070	1.06665e+06	284756	116251	1.23866e+06	233656	95389.5	5.90043e+06
		Procyanidin C1	[M-H]-	865.192	C45H38O18	365893	326648	328131	403912	397208	152558	928198	895488	812619	747753	907524	1.26643e+06	657664	362003	745683	508688	600405	404612	613617	802150	852289	820208	649949	893292	2053900	3048250	3258880	2486830	3812430	4386360		329058	92480.6	37755	926335	179887	73438.5	546509	148686	60700.9	771918	113466	46322.3	3.17444e+06
	SUMMATION Proanthocyanidins					2178095	1706087	1779196	1995994	2062285	891236	4113978	4053268	3736989	3383393	4117984	5479330	3092424	1853772	3301663	2287594	2868315	1962870	2813050	3154770	3545549	3455468	2395428	3585902	7803610	10812140	11599910	9643920	13378510	15033290		1.76882e+06	464636	189687	4.14749e+06	712324	290805	2.56111e+06	609609	248872	3.15836e+06	473772	193416	1.13786e+07
FLAVONOIDS	Curcuminoids	Demethoxycurcumin	[M-H]-	337.106	C20H18O5	100452	80328.6	102632	93019.4	124091	105469	54298.1	101613	114915	87508.2	74187.3	63320.4	84640.6	89763.5	71706.6	96212.1	81598.8	50125	98667.2	135310	77893.3	96941.2	94897.3	121421	79630	123821	106526	70253	73540.7	64842.9		100999	14471.5	5907.98	82640.3	23122.8	9439.82	79007.8	16356.3	6677.42	104188	20621.7	8418.79	86435.6
	SUMMATION Curcuminoids					100452	80328.6	102632	93019.4	124091	105469	54298.1	101613	114915	87508.2	74187.3	63320.4	84640.6	89763.5	71706.6	96212.1	81598.8	50125	98667.2	135310	77893.3	96941.2	94897.3	121421	79630	123821	106526	70253	73540.7	64842.9		100999	14471.5	5907.98	82640.3	23122.8	9439.82	79007.8	16356.3	6677.42	104188	20621.7	8418.79	86435.6
SUMMATION FLAVONOIDS						7.2853e+07	5.87785e+07	6.25844e+07	6.29331e+07	6.80486e+07	6.40377e+07	7.58549e+07	71170232	7.08933e+07	6.93416e+07	7.46974e+07	9.61175e+07	7.61128e+07	7.37481e+07	8.91125e+07	8.85173e+07	7.99768e+07	8.09462e+07	9.13736e+07	6.80601e+07	7.2062e+07	7.63659e+07	6.90805e+07	7.59424e+07	1.32705e+08	2.47543e+08	2.33152e+08	2.9289e+08	2.92209e+08	3.19886e+08		6.48725e+07	4.91132e+06	2.00504e+06	7.63458e+07	9.99452e+06	4.08025e+06	8.14023e+07	6.30675e+06	2.57472e+06	7.54807e+07	8.50053e+06	3.47033e+06	2.53064e+08
HYDROLYZABLE TANNINS	Hydrolyzable tannins	1,2,3,4-Tetragalloylglucose	[M-2H]2-	393.04	C34H28O22	89617.4	87761.5	110489	82235.1	102897	87067.7	48321.6	68690.7	70799.9	38779.8	64502.8	41842.3	98808.3	83772.1	83195.1	112456	61163.3	82787.8	143504	385580	86610.3	193200	328346	103383	17963.9	5424.56	24665.3	23187.5	8832.88	10596		93344.6	10890.9	4446.21	55489.5	14189.8	5792.98	87030.4	17306.7	7065.44	206771	123343	50354.6	15111.7
		1,2,3,4,6-Pentagalloyl .beta.-D-glucose	[M-2H]2-	469.047	C41H32O26	77936.8	73711.8	84711.4	69127.4	57839.5	104627	22178.1	2557.4	10323.5	0	38088.3	37059.9	0	13139.9	28845	29243.3	17686.9	3789.42	0	0	0	13473.3	0	19702.7	95752	271095	265775	269243	209342	350118		77992.3	15859.4	6474.57	18367.9	16762.3	6843.16	15450.8	12285.7	5015.62	5529.33	8789.6	3588.34	243554
		1,2,4,6-Tetragalloylglucose	[M-H]-	787.1	C34H28O22	87487	93575.2	200767	210779	97833.5	228237	61635.3	125223	135869	197170	170914	212849	90458.4	98295.9	218692	230462	55252.7	126509	32100.6	119073	66854.2	77664.7	73072.4	93641.4	45863.2	53315.3	78687.3	49271.3	45721.2	105030		153113	66554.1	27170.6	150610	55194.3	22533	136612	71923.1	29362.5	77067.7	28919.9	11806.5	62981.4
		1,3,6-Tri-O-galloyl-.beta.-D-glucose	[M-H]-	635.094	C27H24O18	15630.2	10110.5	14583.7	0	2368.34	0	64370.4	55212.6	28785	0	50182.5	119780	38533.6	13614.1	43647.2	42514	38745.1	14787.8	25661.2	3159.87	0	0	20500.1	33975.5	159905	271140	297170	210511	305651	363397		7115.46	7225.52	2949.8	53055.1	39992.6	16326.9	31973.6	13918.9	5682.38	13882.8	14742.3	6018.53	267962
		3,4-Di-O-galloylquinic acid	[M-H]-	495.072	C21H20O14	7628.08	21620.2	9902.13	8262.22	29053.4	0	12789.5	14035.2	13443.1	22408.1	13482.9	25075.3	16978.7	9950.04	22140.8	0	0	24186.9	16942.6	51992.3	39623.8	17603.7	20862.5	15699.1	85653.6	43789.7	66959	62987.2	93507.3	81242.5		12744.3	10597.4	4326.38	16872.3	5401.85	2205.3	12209.4	10659.1	4351.56	27120.7	15091.1	6160.92	72356.6
		6-O-p-Coumaroyl-1,2-di-O-galloyl-.beta.-D-glucopyranose	[M-H]-	629.118	C29H26O16	83285.2	176342	77608.6	154619	177217	68448.7	336561	360303	305427	352562	292182	414142	172881	219073	190487	185783	304654	216293	264640	278472	320829	288491	221667	248542	631821	720208	766976	695683	744428	896509		122920	51765	21133	343530	43556.8	17782	214862	47506.9	19394.6	270440	34121.5	13930	742604
		Quercetagetin-7-O-glucoside	[M-H]-	479.083	C21H20O13	19917.2	744518	160562	124039	72870.6	267194	52822	61090.1	54869.2	83945.9	39776.6	76091.2	19884.6	18688.2	51713.8	0	19931.2	23165.4	14646.7	40728.5	18340.1	35673.6	27363.7	27624.5	129556	102922	93767.9	130960	127694	204776		231517	264942	108162	61432.5	16174.3	6603.14	22230.5	16659.4	6801.16	27396.2	9908.39	4045.09	131613
	SUMMATION Hydrolyzable tannins					381502	1.20764e+06	658624	649062	540079	755574	598678	687112	619517	694866	669129	926840	437545	456533	638721	600458	497433	491519	497495	879006	532257	626106	691812	542568	1.16651e+06	1.46789e+06	1.594e+06	1441843	1.53518e+06	2.01167e+06		698747	280035	114324	699357	117765	48077.4	520368	80888.5	33022.6	628207	141828	57901	1.53618e+06
SUMMATION HYDROLYZABLE TANNINS						381502	1.20764e+06	658624	649062	540079	755574	598678	687112	619517	694866	669129	926840	437545	456533	638721	600458	497433	491519	497495	879006	532257	626106	691812	542568	1.16651e+06	1.46789e+06	1.594e+06	1441843	1.53518e+06	2.01167e+06		698747	280035	114324	699357	117765	48077.4	520368	80888.5	33022.6	628207	141828	57901	1.53618e+06
LIGNANS	Lignans	(-)-Hydroxymatairesinol	[M+H-H2O]+	357.133	C20H22O7	0	0	0	0	0	0	79867.2	66755.2	53261.4	49340.5	52916.1	17475.5	36902.5	0	23276.4	27288.3	31738.1	25281.5	57099.6	35871.7	33507.3	29402	42154.2	46750.9	42348.2	61623.7	22622.9	43331.9	23566.7	24519		0	0	0	53269.3	20909.7	8536.34	24081.1	12769.4	5213.1	40797.6	10102.6	4124.36	36335.4
		(-)-Secoisolariciresinol	[M-H]-	361.164	C20H26O6	1.6267e+06	1.71429e+06	1381420	1322530	1626680	2026240	1427970	1231490	1142320	1319850	1010010	1107340	1501150	1308810	1156170	1107090	1065590	1239510	1239740	1399910	1170970	1427960	1566250	1170550	1081170	1038280	990097	1443860	876470	1123340		1616310	252720	103173	1.2065e+06	151711	61935.9	1229720	159632	65169.4	1329230	160721	65614	1.0922e+06
		(-)-Syringaresinol-4-O-.beta.-D-glucopyranoside	[M-H]-	579.213	C28H36O13	45004.1	57542.2	53833.5	73694.2	92785.9	53726.8	61136.5	35530.3	55740.9	73868	70386.8	60546.9	64030.2	44719.5	81076	57422.7	45651.2	61474.5	37862.4	69622.2	62589.6	38876.1	45411.4	66163	23186.3	0	38557.3	0	5536.1	0		62764.5	17463.6	7129.49	59534.9	13545.5	5529.94	59062.3	13441.5	5487.45	53420.8	14329.5	5850.01	11213.3
		(3S,3'S,4S,4'S)-7,7',9,9'-Tetramethoxy-3,3'-dimethyl-3,3',4,4'-tetrahydro-1H,1'H-[5,5'-bibenzo[g]isochromene]-4,4',10,10'-tetrol	[M+H-2H2O]+	543.197	C32H34O10	1124580	682261	829985	961417	1.3194e+06	1186620	823452	672314	655803	699564	878882	849104	872179	771179	801617	775024	930434	811517	375186	646086	353719	714272	672946	656772	565148	580495	512778	697899	507222	595805		1.01738e+06	237446	96937	763186	98220.2	40098.2	826992	62355.8	25456.7	569830	160910	65691.3	576558
		Enterodiol	[2M-H]-	603.303	C18H22O4	2.84586e+06	2932870	2642940	2646060	2984840	2861500	2.92312e+06	3001200	2608460	2726640	2609250	2578730	2735290	2724930	2564280	2438430	2191620	2614290	2363940	3479720	2667570	2443300	2.81625e+06	2680110	1585940	953662	925500	1140120	862747	1017330		2.81901e+06	144154	58850.8	2.74123e+06	180186	73560.4	2.54481e+06	204935	83664.5	2741815	397810	162405	1.08088e+06
		Epipinoresinol-4,4'-di-O-.beta.-D-glucopyranoside	[M+Cl]-	717.216	C32H42O16	355278	325533	368360	332269	419793	309217	338686	373271	373205	347171	315382	266903	342835	358999	272349	348991	252170	324639	306859	527933	491356	248237	333931	375232	340778	307521	345254	356440	231806	234365		351742	39481.9	16118.4	335770	40260.5	16436.3	316664	44066.1	17989.9	380591	108755	44399.1	302694
		Matairesinoside	[M-H]-	519.188	C26H32O11	3830390	3054100	3.31152e+06	3697280	4439210	3371660	3876410	3806170	3940190	3959680	3479170	3556790	3.39549e+06	3033760	3262880	3070990	2645190	2977610	2415940	3714820	3241100	2226000	2872500	2984690	2529930	1956110	2553130	2643760	2084550	2220790		3617360	489566	199865	3769735	203772	83189.5	3064320	258173	105399	2909175	543377	221833	2.33138e+06
		Pinoresinol	[M+H-2H2O]+	323.132	C20H22O6	318861	154880	130952	115150	133844	47393.2	194831	184089	162602	139962	132183	128739	145904	123822	94324.8	122434	68470.1	143291	256343	122914	145275	133704	99568.1	125989	137384	75858.1	109637	86925.4	76337.5	85725.4		150180	90448	36925.2	157068	27932.8	11403.5	116374	29898.8	12206.1	147299	55509.5	22661.6	95311.2
		Secoisolariciresinol diglucoside	[M+Cl]-	721.25	C32H46O16	1076890	1015760	1176790	1199480	1.38628e+06	1015280	1022930	883024	960357	1074730	973129	1006300	1539120	989677	1099140	1490320	1153710	1069280	1157440	2059930	1.94624e+06	1378140	1.52219e+06	2190360	1.85972e+06	1269810	1299580	1373330	1140780	963225		1145080	141678	57840	986745	64919.8	26503.4	1.22354e+06	232208	94798.4	1709050	414663	169285	1.31774e+06
		Silychristin	[M-H-CH4O2]-	433.098	C25H22O10	62729.1	87839.7	80850.4	71657.2	49058.9	88945.7	75229.8	53499.9	49605.6	60598.4	0	64678.3	46788.9	0	45569.3	27747.4	52850.5	0	32626.6	0	0	0	36661.9	36872.1	25465.2	32734	52494	69362.3	28730.6	75547.1		73513.5	15588.5	6363.96	50602	26361.2	10761.9	28826	23846.3	9735.19	17693.4	19441.2	7936.83	47388.9
		Silydianin	[M+H2O-H]-	499.127	C25H22O10	176564	81534	69374.5	8820.34	41156.7	28688.1	186408	183658	177766	105713	100862	174792	182219	139774	151406	144148	90792	95205.3	479781	365469	391526	400045	390187	348117	853641	853965	886120	882732	990256	1002240		67689.6	59563.1	24316.6	154866	40194	16409.1	133924	35032.2	14301.8	395854	45418.5	18542	911492
	SUMMATION Lignans					1.14629e+07	1.01066e+07	1.0046e+07	1.04284e+07	1.2493e+07	1.09893e+07	1.101e+07	1.0491e+07	1.01793e+07	1.05571e+07	9.62217e+06	9.8114e+06	1.08619e+07	9.49567e+06	9.55209e+06	9.60989e+06	8.52822e+06	9.3621e+06	8.72282e+06	1.24223e+07	1.05039e+07	9.03994e+06	1.0398e+07	10681606	9.04471e+06	7.13006e+06	7.73577e+06	8.73776e+06	6.828e+06	7.34289e+06		1.0921e+07	942456	384756	1.02785e+07	513172	209501	9.56831e+06	748997	305777	1.02948e+07	1.32484e+06	540862	7.8032e+06
SUMMATION LIGNANS						1.14629e+07	1.01066e+07	1.0046e+07	1.04284e+07	1.2493e+07	1.09893e+07	1.101e+07	1.0491e+07	1.01793e+07	1.05571e+07	9.62217e+06	9.8114e+06	1.08619e+07	9.49567e+06	9.55209e+06	9.60989e+06	8.52822e+06	9.3621e+06	8.72282e+06	1.24223e+07	1.05039e+07	9.03994e+06	1.0398e+07	10681606	9.04471e+06	7.13006e+06	7.73577e+06	8.73776e+06	6.828e+06	7.34289e+06		1.0921e+07	942456	384756	1.02785e+07	513172	209501	9.56831e+06	748997	305777	1.02948e+07	1.32484e+06	540862	7.8032e+06
STILBENOIDS	Stilbenoids	Deoxyrhapontin	[M+Cl]-	439.118	C21H24O8	154588	187390	174788	113402	242776	157374	218334	287537	174352	306625	242456	198821	143695	0	0	56806.9	125037	18839.8	15683	78648.8	76690.1	0	0	91821.6	748677	620968	684510	690423	1053160	708892		171720	42905.1	17515.9	238021	51295.2	20941.2	57396.5	63400.9	25883.3	43807.2	42964.4	17540.2	751105
		Oxyresveratrol	[2M-H]-	487.138	C14H12O4	49498.4	38904.4	62583.5	25367.4	0	23232.3	42722.2	55407.7	34728.9	57697.9	22852.8	57181.4	0	0	0	0	0	0	0	0	0	0	0	0	0	0	0	0	0	0		33264.3	22020.4	8989.79	45098.5	14276.3	5828.29	0	0	0	0	0	0	0
		Piceatannol	[M+Cl]-	279.044	C14H12O4	240319	200747	133408	257934	175981	194822	196066	296473	233444	218578	314198	196167	118256	168531	164924	167480	148219	216562	231677	264833	411288	175886	211523	210419	167091	217722	149519	210226	157167	142985		200535	44763.9	18274.8	242488	51011.4	20825.3	163995	32055.6	13086.6	250938	83790.6	34207.4	174118
		Resveratrol 4'-O-D-glucuronide	[M+H]+	405.12	C20H20O9	914691	568825	640888	810445	699406	794029	1278380	826586	881761	986918	1013200	1109330	617190	578374	517827	482931	644302	746834	466009	423513	297255	270958	435060	404639	1720340	2103610	1697400	2288250	2.92064e+06	3084600		738047	125815	51363.9	1.01603e+06	162668	66409.1	597910	94570	38608	382906	79518.4	32463.2	2.30247e+06
		Viniferin	[M-H]-	453.132	C28H22O6	61113.9	59808.6	68584.9	69540.9	77251.8	98457.6	95399.4	55815.2	43709.5	71317.7	60276.4	98735.8	108299	169230	156959	169897	68315.9	118251	66226.7	56150.9	50643.6	11968.9	80150.7	107865	79264.9	67479.8	54781	41613.4	26747.6	47309.2		72459.6	14220.9	5805.65	70875.7	22158.3	9046.1	131825	40623.8	16584.6	62167.6	31990.7	13060.2	52866
	SUMMATION STILBENOIDS					1.42021e+06	1055675	1.08025e+06	1.27669e+06	1.19541e+06	1.26791e+06	1.8309e+06	1.52182e+06	1.368e+06	1.64114e+06	1.65298e+06	1.66024e+06	987440	916135	839710	877115	985874	1.10049e+06	779596	823146	835877	458813	726734	814745	2.71537e+06	3.00978e+06	2586210	3.23051e+06	4.15771e+06	3.98379e+06		1.21603e+06	136114	55568.4	1.61251e+06	155205	63362	951127	93755.3	38275.5	739818	143180	58452.9	3.28056e+06
SUMMATION STILBENOIDS						1.42021e+06	1055675	1.08025e+06	1.27669e+06	1.19541e+06	1.26791e+06	1.8309e+06	1.52182e+06	1.368e+06	1.64114e+06	1.65298e+06	1.66024e+06	987440	916135	839710	877115	985874	1.10049e+06	779596	823146	835877	458813	726734	814745	2.71537e+06	3.00978e+06	2586210	3.23051e+06	4.15771e+06	3.98379e+06		1.21603e+06	136114	55568.4	1.61251e+06	155205	63362	951127	93755.3	38275.5	739818	143180	58452.9	3.28056e+06
[truncated: 4 more columns]

## Sheet: A
						RAW DATA
			Identification parameters			T0d						T1d						T2d						T3d						T20d
						EXP1			EXP2			EXP1			EXP2			EXP1			EXP2			EXP1			EXP2			EXP1			EXP2
CLASS	SUB-CLASS	PROPOSED COMPOUND	Adduct type	Reference m/z	Formula	CC1	CC2	CC3	CC4	CC5	CC6	CC1	CC2	CC3	CC4	CC5	CC6	CC1	CC2	CC3	CC4	CC5	CC6	CC1	CC2	CC3	CC4	CC5	CC6	CC1	CC2	CC3	CC4	CC5	CC6	Compounds not included in the statistical analysis
PHENOLIC ACIDS	Hydroxybenzoic acids	Gallic acid	[M+H]+	171.029	C7H6O5	811423	650873	866261	1733090	2782710	1014560	1302440	1233010	1095850	1.29955e+06	1442300	712516	1905410	978915	1.91775e+06	1415830	1596680	4407150	686137	1166960	747529	775923	1021590	1.03388e+06	518333	575658	278151	1156760	597155	987997
PHENOLIC ACIDS	Hydroxycinnamic acid and derivatives	p-Coumaric acid	[M+H-H2O]+	147.049	C9H8O3	258478	185093	313442	229229	235577	187455	3300840	3447290	3807300	3135360	3.85027e+06	4660290	3745100	4202550	4137520	4282410	4115510	4.16344e+06	4313590	2593760	2659480	2641970	4217890	3697700	1481210	3452070	3111220	2940220	3293670	3090460
		trans-3-Coumaric acid	[M+H]+	165.055	C9H8O3	520194	339642	310198	285634	220617	139026	351213	319694	290782	293344	265009	263467	232093	213711	144800	166468	141605	155365	440239	386648	333089	308414	276643	269010	255713	216670	178490	277025	204398	159741
		4-O-D-Glucopyranosyl-p-coumaric acid	[M+Cl]-	361.07	C15H18O8	240736	287547	271969	309667	311560	277043	275682	214800	271854	303350	264697	231195	321404	285669	267931	253561	236415	265299	308553	417649	343903	306133	519577	378577	340914	564525	323288	355575	389044	329856
		trans-Cinnamic acid	[M+H-H2O]+	131.048	C9H8O2	1292670	1413440	1535510	1643120	2137950	2419950	1293270	1188790	1096160	1215220	1274610	1563080	1652510	1243910	1.65557e+06	1985410	1428760	2413020	1427980	2835260	1650450	1615540	3410270	2566800	1149530	1179300	664643	1255800	1256890	1202640
		trans-2-Hydroxycinnamic acid	[M-H]-	163.039	C9H8O3	314643	329881	323965	314563	354133	294662	467306	494785	526303	467624	514412	618244	343159	389123	416148	386483	355567	372700	655184	562793	717944	683772	571686	605984	484153	657047	680676	656567	699141	801948
		Methyl 4-hydroxycinnamate	[M-H]-	177.055	C10H10O3	21520	20688.3	14351.8	25168.1	16030.2	15363.1	119517	133375	158326	137924	152920	187040	131764	149456	147803	164702	144567	116358	169140	134177	158089	162588	151600	139661	90878.3	174170	195854	144182	164483	169868
		2-Glucosyloxy-4-methoxycinnamic acid	[M-H]-	355.104	C16H20O9	146221	167685	171946	157731	219311	141714	175172	178498	200232	129685	198970	204842	245612	108373	161897	308856	172231	189927	170054	566918	435934	310477	501182	477607	286117	241414	233210	507231	218114	212461
		2,5-Dimethoxycinnamic acid	[2M+H]+	417.154	C11H12O4	22027	0	0	0	0	0	11655.7	0	0	0	0	0	0	0	0	0	0	96856.8	11886.8	24427.4	0	0	0	0	0	0	0	0	0	0	√
		3-Hydroxy-4-methoxycinnamic acid	[M-H]-	193.051	C10H10O4	8507950	7.5609e+06	7860530	4.97207e+06	4806950	3312180	15977150	16091930	16419200	16244570	16617170	2.00069e+07	11350210	8778790	10700320	8979300	10411860	9693120	13839660	11430700	1.30585e+07	13707340	12646120	12073430	25879780	29922480	32112360	31909760	3.26039e+07	35028980
		3,4-Dihydroxycinnamic acid (L-alanine methyl ester) amide	[M-H]-	264.088	C13H15NO5	303586	394236	413673	386604	500653	393579	307865	386887	361759	382220	405071	269818	586295	352893	383549	564395	393796	432653	530218	1.52429e+06	684324	873227	1502590	1164400	250353	211651	248625	269981	160947	157960
		3,4,5-Trimethoxycinnamic acid	[M+H]+	239.088	C12H14O5	108659	172600	161999	147057	212824	164048	110883	108361	117362	104352	127406	117156	462679	416084	500012	517329	434175	920995	425553	461153	420157	468692	589677	650821	744606	740110	689577	870355	882810	923756
		3,5-Dimethoxy-4-hydroxycinnamic acid	[M-H-CO2]-	179.07	C11H12O5	2624460	1959630	2206710	2253290	2329320	2215860	2923020	2734630	3137730	3367280	3086430	2.66338e+06	4216500	3904480	4115760	3937600	3494220	4355200	2642260	2427630	2211090	3043010	3188280	2133630	2303630	3777150	4028500	5544920	4746660	5494580
		(E)-N-2-Phenylethylcinnamamide	[2M+H]+	503.27	C17H17NO	140649	134406	152121	97051.4	197967	126118	130847	154361	138802	131217	144352	101670	119991	115402	82237.1	99374	123424	86564.3	188373	173539	181925	236750	154174	110865	123161	101958	176071	87769.1	21633.1	38573.1
		1-O-Cinnamoyl-6-O-p-coumaroyl-.beta.-D-glucopyranose	[M+H-H2O]+	439.14	C24H24O9	242450	173358	198385	381054	375673	324165	235915	274750	248826	221535	309088	197337	303726	344780	413892	272654	240371	358988	478828	385869	243756	250198	303607	348889	379742	258683	281262	275709	237779	370234
		1-O-Cinnamoylglucose	[M+COOH]-	355.103	C15H18O7	324503	347792	341979	383358	410725	318853	465936	391721	392693	364527	391526	378938	496035	428605	454628	479689	411441	493009	644042	750785	681955	577325	671602	654281	1313830	1359500	1176130	1.3377e+06	1196520	1055100
		1,6-Bis-O-(4-hydroxycinnamoyl)glucose	[M+Na]+	495.133	C24H24O10	590972	540388	646239	776205	895959	920363	653496	758098	745393	785031	794539	629095	587061	627584	602834	525711	575414	479969	183284	238167	95687.3	193739	324146	165060	34687.1	99516.4	130097	38351.1	122842	146861
		Caffeic acid	[M+H-H2O]+	163.039	C9H8O4	3123490	2541230	3516630	2685980	2552390	2416350	8522390	7.35425e+06	8.00944e+06	7479630	8135420	11907980	7467990	7419930	7715910	6481790	6978560	7281420	9704580	6.6231e+06	6716010	6854590	8795230	8.26849e+06	11698480	17481710	15170380	15546120	18718520	20115150
		Caffeic acid phenethyl ester	[M+H]+	285.111	C17H16O4	217711	191018	161736	115702	145573	194409	187578	171196	195984	188892	156721	177401	300462	251430	303135	254669	263456	301400	347930	336522	321077	289375	396934	285448	365126	326274	301243	389050	365389	259911
		Cynarin	[M+H-H2O]+	499.129	C25H24O12	3895700	3135270	3.33042e+06	2232910	2720850	2080350	3847320	3113530	3290700	3455820	3612580	5.21748e+06	3156750	2367270	3195400	2677820	2903370	3236300	3869050	3333580	3107050	3225500	3716040	3754960	10129840	10409460	10296670	12229190	13688870	15074980
		Chicoric acid	[M+H]+	949.156	C22H18O12	115282	82185.2	70514.1	131724	127003	340148	93152.1	20837.1	52179.2	82829.9	118343	86928.7	101393	92613.7	154392	121680	152787	90187.4	64170.4	41561.1	88195.1	105636	87338.6	123976	58584.8	92706.5	105601	84452.8	73542.9	94539.8
		Sinapyl alcohol	[M+H-H2O]+	193.087	C11H14O4	947348	928778	1069700	1240460	650007	740300	312910	550969	436832	603129	395478	658725	779932	749756	568722	547178	571411	2176200	2251200	2101270	1846780	1819140	2183010	2320150	757190	2.74002e+06	949728	1406720	773085	1201160
		Di-p-coumaroylputrescine	[2M-H]-	759.34	C22H24N2O4	1576790	1760720	1916800	1904120	1928590	2013350	1684050	1943800	1966310	1959340	1584190	1.90341e+06	1742640	1890510	1816220	1803250	1884270	1918450	1381610	1405280	1.28948e+06	1.41496e+06	1.46805e+06	1353690	995153	1054630	967449	1082090	861584	1053630
		N1,N5,N10,N14-Tetra-trans-p-coumaroylspermine	[M+H]+	787.37	C46H50N4O8	264592	161131	327114	256007	423022	336923	161159	230909	192063	246235	189664	170545	148996	194072	264405	182752	163005	317186	215558	191299	310715	351751	290247	206514	204433	235739	304541	150718	73758.4	128448
		4-Demethylsimmondsin 2'-ferulate	[M+Na]+	560.174	C25H31NO12	41686.8	53660.5	39276	95297.9	60044.2	23450.8	84840.2	74392.9	81628.4	82232.4	118789	94044	104780	65790.2	26419.4	52369.1	59691.3	36262.9	46993.4	57377.1	51288.5	40905.1	54492.9	40137.1	75145	60516.8	55431	45419.4	0	22099.6
PHENOLIC ACIDS	Quinic acid and derivatives	Quinic acid	[M+Na]+	215.055	C7H12O6	3444870	3584540	6.50363e+06	10750820	15608280	10987040	6.53992e+06	6743840	7799020	9536330	12386970	7849060	13048850	11727900	1.64785e+07	14310470	17559150	29445150	2972780	4285440	4755250	5007040	7503840	7137920	7625650	4764110	4040520	7678200	7130120	7001850
		1,3-Dicaffeoylquinic acid	[M-C9H7O3]-	353.088	C25H24O12	2703814	1.92099e+06	2205393	1.72633e+06	1628733	1621242	3553739	4037199	3262610	3481577	3386719	4357010	4004068	3828346	3322650	3480825	4087510	5180670	9101755	5084781	5760968	5706171	7139667	5856178	8.16135e+06	11201730	12936290	9327960	14410750	16101420
		3-O-Caffeoyl-4-O-sinapoylquinic acid	[M-C9H7O3]-	397.116	C27H28O13	380328	351128	409734	396192	384838	390621	903595	1036420	890852	900686	844584	811776	1001360	1090780	919542	1066390	1148900	1391980	1337850	883828	935622	1087880	1.31179e+06	1022330	613786	769482	890373	876154	734483	663081
		3-O-Feruloylquinic acid	[2M-H]-	735.217	C17H20O9	1.92813e+06	914338	1.46106e+06	760449	647469	364535	19245370	13425570	1.45867e+07	14679340	13127210	27010280	18606380	1.41003e+07	17721750	10154810	12197090	13743040	4.1083e+07	22234570	27779010	31930860	28973960	24826270	51578170	114180700	114135900	96750990	129677600	147615900
		3-O-p-Coumaroylquinic acid	[M-H]-	337.094	C16H18O8	628458	532795	675845	481220	508062	393419	5667370	6554970	6828830	6062540	6.06163e+06	7.22838e+06	7353450	7990560	7114940	7676940	6619460	7114800	13770790	8219590	10771100	10976420	1.10317e+07	9306880	4143460	10675950	11897270	7954960	9265440	8547090
		3,5-Dicaffeoylquinic acid	[M-H]-	515.122	C25H24O12	114645200	80435130	70528660	51952170	49907160	24405760	72961320	63171410	88024370	88116390	62428080	113799970	56322400	28863700	53361410	40253100	32746830	44984340	80954720	89546320	74722630	99272380	4.39937e+07	71303790	2.36465e+08	271028170	252376530	300660270	303322760	346908110
		4-O-Caffeoylquinic acid	[M-H-C7H10O5]-	179.035	C16H18O9	1684980	1436950	1724680	1321330	963432	1116330	2640480	2375510	2508020	2464080	2461200	3683020	1.81751e+06	1504030	1721700	1423800	1509180	1556420	2493410	2391940	2423430	2441600	2331470	2223000	4446990	5314100	6026420	6248340	5974490	6474550
		4,5-Di-O-caffeoylquinic acid methyl ester	[M-H]-	529.139	C26H26O12	196763240	1.75849e+08	176573000	119280040	117860610	89973940	288608360	283704130	284345930	284943000	276735410	331202460	191194770	151947480	186296590	162230410	176482250	177917320	240370620	227811720	235647530	241771680	230687370	222573790	464094050	457134710	519773330	495863400	505052650	569007980
		4,5-Dicaffeoylquinic acid	[M+H]+	517.137	C25H24O12	1318650	1072250	1058020	756623	873407	657789	1303470	1065870	1103570	1195490	1217400	1718150	998719	800247	1065790	883704	953440	1030060	1360640	1103130	1048320	1121130	1250190	1268080	3319800	3306450	3258570	3897930	4340750	4664420
PHENOLIC ACIDS	Chlorogenic acid and derivatives	Chlorogenic acid	[M-H]-	353.089	C16H18O9	8444950	6453190	7726870	5.18801e+06	4439350	3115020	15057210	13741940	13818810	12931190	13598540	1.97703e+07	14661090	13284610	1.24554e+07	10588390	11518220	11508460	35604430	20250710	25637840	26372480	22772280	22662650	40868890	75141200	79359380	61210610	83499840	93939240
		Chlorogenic acid, methyl ester	[M-H]-	367.107	C17H20O9	72048610	56453410	70562590	54294370	5.0656e+07	39659250	173097990	166237800	163515250	163406880	1.59381e+08	205574530	180854830	1.71416e+08	169373390	148361800	156985560	174505490	257722120	187848500	211111420	223320220	222340680	197002820	252437890	361906180	363114520	330752090	383441780	408701400
		Isochlorogenic acid b	[M-H-H2O]-	497.113	C25H24O12	9434.65	11119.6	25016.8	12097.2	0	0	24473.5	0	30915.5	0	34521.9	26282.8	22651.8	14852.1	0	0	20690.1	0	0	25570.3	0	73362	24420.4	27477.8	36493.2	57596.6	54465.9	27136	17672.7	71404.4
COUMARINS	Coumarins	3-(1,1-Dimethylallyl)-8-hydroxy-7-methoxycoumarin	[M-H-CH3]-	244.074	C15H16O4	28336.9	53520.6	41779.3	61657.3	43022.2	54790	59756.4	54281	29084.4	40497.5	46212.1	59069.5	27346.9	56281.2	52765.4	53782.9	59923.5	48872.2	47521.7	52230.4	31413.1	33985.5	40419.4	23431.7	41223	27337.1	42290.8	25116	28104.9	25596.3
		3-[[(5-Methyl-1,3,4-thiadiazol-2-yl)thio]methyl]coumarilic acid	[M-H]-	305.004	C13H10N2O3S2	76415.6	69141.9	60259.2	53225.6	44010.6	100603	128921	49994.2	187467	91098.6	40017.8	168539	27283.5	24883.7	0	62959.2	38838.4	31313.2	52030.2	53573.9	0	10287.4	25615.5	37489.8	140594	14750.5	16266.3	104520	110727	113736
		3-Acetyl-7-diethylaminocoumarin	[M+H]+	260.128	C15H17NO3	234259	178250	142566	113394	58626	33499.9	298095	246524	229841	224208	182867	186309	198302	182807	148212	143266	138862	154109	339274	281719	224330	199478	245936	222952	213328	164692	148466	192019	144384	179327
		3-Cyano-6-methoxycoumarin	[M+H]+	202.049	C11H7NO3	18856910	14562370	14791780	12484920	9703130	7465340	20095080	19382790	17633630	17213560	16079850	14019590	1.23099e+07	10131660	8293300	7268650	6635990	6420320	19317730	17651520	14805900	12755390	1.43341e+07	12679460	12244710	10563860	7.66095e+06	9403330	8.06102e+06	7079210
		3-Cyano-7-(diethylamino)coumarin	[2M+H]+	485.221	C14H14N2O2	275250	498155	362826	320998	471967	361800	221997	259942	258654	253745	255185	217589	185522	148415	189003	190064	161779	216901	323103	252876	712584	1291280	215223	227772	210234	186909	134887	186880	131204	137824
		6-Hydroxy-7-methoxycoumarin	[M-H]-	191.035	C10H8O4	210697	145668	172270	170008	173116	168487	228162	191691	228861	224561	210418	189652	343268	291118	285340	257508	230638	302468	190295	166407	177897	223823	238933	152611	160555	262854	289424	387027	329733	393577
		6,7-Dihydroxy-4-phenylcoumarin	[M-H]-	253.052	C15H10O4	68350.9	63899	63283.2	79101.6	66570.7	60794.8	57046.8	27504.1	55417	55862	51442	51154	74472.2	92724.1	73519.2	99809.2	80269.3	87632.2	122363	79298.9	78726.3	69195.4	57798.3	90525.2	61868.6	130321	94961.9	107430	71521.1	73123.3
		6,7-Dihydroxycoumarin-4-acetic acid	[M-H]-	235.024	C11H8O6	132368	106689	153340	179414	176157	177239	151425	148943	153064	160616	185627	130561	246485	279557	255188	360207	226566	252120	114657	166082	135334	139483	185946	173101	98854.5	67517.4	59735.2	95073.3	49461.3	42818.2
		6,7-Dimethyl-4-hydroxycoumarin	[M-H]-	189.056	C11H10O3	89339	84684.2	103192	79931.7	94955.2	96042.8	51643.8	48933.1	51691.8	62163.3	87554.7	52292.9	77400.8	66800.2	46183.9	78198	59324.1	88012.8	64266.1	96525.7	61172.2	76495.5	92798.8	65261.7	59181.7	71284.7	50827.6	68837.4	56305	50147
		7-Diethylamino-3-formylcoumarin	[M+H]+	246.115	C14H15NO3	224600	378584	224182	190582	167434	179825	406304	337833	353453	511034	235716	207312	270333	244918	208532	212274	197571	222559	316239	312788	366808	364687	319193	264747	273289	230801	190374	247475	203136	190240
		7-Hydroxy-3-(4-methoxyphenyl)-4-phenylcoumarin	[M+H]+	345.112	C22H16O4	380750	306938	291620	260850	294039	170061	280059	273807	254188	240999	252010	241284	156545	89039	83443.1	62444	57922.8	277426	185351	314975	193158	140707	199780	170904	163918	45128.7	75745	142679	98438.3	98315.6
		7-Hydroxy-3-phenylcoumarin	[M-H]-	237.057	C15H10O3	153291	182379	141924	186296	198356	145447	100890	62003.3	92561.1	101218	109984	58781.4	143179	122268	113131	123060	131470	132722	157928	231304	208612	158378	165256	200253	68841.6	90495.1	71687.1	84532.1	47478.9	69269.2
		7-Hydroxy-4-methyl-3-phenylcoumarin	[M-H]-	251.074	C16H12O3	246757	241353	252224	261446	349592	225572	275103	310360	279218	286854	289209	259975	372810	325636	315563	387936	303101	340518	347780	553742	443703	407225	498229	438289	240065	254222	272806	292435	219089	225784
		7-Hydroxycoumarin-3-carboxylic acid	[M-H-CO2]-	161.025	C10H6O5	912900	764753	706590	494159	541397	276399	783825	734960	790848	771647	764373	851612	624778	385532	566742	467936	521314	497077	815755	785279	750671	748367	680758	700599	1743490	1661810	1801800	1906910	1.82059e+06	2094940
		7-Hydroxycoumarinyl .gamma.-linolenate	[M+H]+	423.254	C27H34O4	420117	300667	271247	261487	221015	182644	365064	346052	282628	269276	267472	247898	423887	228035	326341	415527	142740	300378	541315	463844	329278	359774	419332	442286	243201	194637	260691	259064	172847	250276
		7,8-Dihydroxy-4-methylcoumarin	[2M-H]-	383.076	C10H8O4	207302	145301	162984	85796.7	98456.3	51632.7	123483	376868	267013	185998	207416	320453	234825	537004	454113	107237	245172	196159	579094	50755.1	10488.9	239281	228527	229682	267567	0	76244	193580	100282	8928.77
		Fraxin	[M+Na]+	393.078	C16H18O10	82193.2	13115.7	21751	51558.2	22654.6	23087.5	130192	115978	118656	121331	98951.5	187642	191174	267950	247954	178663	157458	292022	137940	49331.1	14333.6	0	35108.9	113406	202187	176002	18358.7	153409	210917	218987
		Coumarin-suberoylanilide hydroxamic acid	[2M-H]-	691.299	C18H22N2O5	719197	655258	566458	679725	816643	543459	521218	584327	491543	497753	221658	568324	663739	477189	615131	672714	577630	617758	652780	1106920	804547	724750	976719	1039850	690056	530916	494727	625012	316593	316981
FLAVONOIDS	Anthocyanins / Anthocyanidins	Cyanin cation	[M+OH-H]-	627.161	C27H31O16	92793.4	92603.4	66044.7	99231.2	93393.7	102003	0	0	0	0	0	0	0	0	0	0	0	88863.3	0	33842.4	71283.7	0	0	0	0	0	0	0	0	0
		Cyanidin 3-O-lathyroside cation	[Cat-2H]-	579.135	C26H29O15	43425.3	40578.8	15817.5	33940.8	35480.4	7151.84	95470.9	80395.1	70236.5	58364.5	80141.8	127687	62755.7	42877.3	60023	34020.6	55166.1	39584.6	62953.3	57424.5	73895.7	69250	35950.5	71787.9	164723	305374	343521	251137	381261	457089
		Delphinidin 3-galactoside cation	[M+OH-H]-	481.098	C21H21O12	238999	228520	288159	133022	235609	63228.6	557033	651892	524748	491081	496313	624095	452556	499083	436024	404734	476877	538536	867936	516487	673434	603262	636374	592572	602799	778673	811394	670605	794029	784683
		Delphinidin-3,5-diglucoside cation	[M+OH-H]-	643.152	C27H31O17	289643	202114	216608	218017	220695	176922	225923	188229	198752	234492	180334	245897	167043	104815	135109	81814.9	97052.1	135624	161597	279653	201812	187014	206855	202353	420637	431922	456917	420126	378175	393577
		Malvidin 3,5-diglucoside cation	[Cat]+	655.188	C29H35O17	169443	106115	104311	67388.1	69562.1	26933.6	136510	106692	102336	124611	96546.5	106986	101399	43608	66816.5	37661.5	24220.6	26295.7	135620	120572	103359	103973	85403.5	87175.6	138702	114847	93895.7	89351.5	105406	72140.5
		Pelargonidin cation	[M+NH4]+	289.07	C15H11O5	437869	523530	631809	882230	785772	444433	814363	913202	966724	1.01361e+06	1168620	1.51866e+06	1191820	1118890	1493150	1127000	1477140	1.33665e+06	849195	934699	884275	920740	982129	1190340	2455190	2.68087e+06	2383100	3051910	3.31169e+06	3446190
FLAVONOIDS	Chalcone and derivatives	Naringin dihydrochalcone	[M+H]+	583.223	C27H34O14	141579	201285	235230	651223	994736	1729900	189341	166369	314011	232870	338413	436425	622545	933649	940546	1147420	1982310	2054500	132372	126893	155534	252588	517939	630057	809207	1111190	1155240	1568870	2185830	2621100
		Isoliquiritin	[2M+H]+	837.236	C21H22O9	96310.7	57047.2	73448.5	94382.1	93719.1	140626	33671.6	64909.4	24829.6	108458	62773.6	103294	48044.9	35080.4	124210	81722.7	90288.6	55115.9	19658.6	20254.3	74843.7	52509	89234	74746.1	47863.6	95016.8	81548.1	42580.5	70830.5	77246.3
		2-Hydroxy-3-methoxychalcone	[M-H]-	253.086	C16H14O3	22511.9	9866.46	16249	15174.4	25365.2	24736.5	35448.7	20527.5	16968	11353.2	13746.6	6120.82	117173	112515	92986.5	99160.2	103705	167305	268061	229033	219271	217969	223591	221926	179273	165760	158139	177915	161353	153750
		2'-Hydroxy-3,4,4',5-tetramethoxychalcone	[M-H]-	343.118	C19H20O6	388740	404835	434102	430977	543128	487247	372592	418772	414805	411627	397123	335206	88054.9	67420.7	131161	137033	104067	140712	78882.3	213355	140793	131984	171022	120115	90793.6	86308.8	63726.1	82638.3	71983.7	71757.8
		2',4'-Dihydroxy-3'-(2-hydroxybenzyl)-6'-methoxychalcone	[2M-H]-	751.248	C23H20O5	73887.4	80692.3	172581	202590	171667	47066	147912	75496.8	83348.3	83699.3	137308	96196.8	46069.4	91746.7	93334.8	108153	90206.4	134189	46429.2	218233	238628	98697.8	96514.5	86396.1	57304.3	114112	128859	154743	121143	73449.2
		4-Benzyloxy-2'-hydroxy-3,4',6'-trimethoxychalcone	[M-H]-	419.155	C25H24O6	40638.2	26775.3	36944.6	22885	19525.5	18777.4	24626.3	11715.9	10121.2	12187.3	0	10542.9	10426.7	0	0	0	11964.9	10651.1	11499.6	0	16492.5	0	0	14191.6	0	2291.29	0	0	0	1547.75
		4',6'-Dimethoxy-2'-hydroxy-4-methylchalcone	[M-H]-	297.111	C18H18O4	33449	36258.3	46735.8	66041.7	113871	54517.2	59269.9	62852.7	63899.2	50852	63377.9	106588	69007.1	27470.7	33218.2	43822.3	31550.1	48746.9	76057.2	104595	98111.2	63985.3	78376.8	101388	27424.3	44934	16123.2	22996	0	2677.81
		4',6'-Dimethoxy-4-dimethylamino-2'-hydroxychalcone	[M+H]+	328.158	C19H21NO4	2070010	1533490	1384620	1212160	989334	828695	1.72572e+06	1618410	1522900	1.43813e+06	1381240	1301210	1010910	937672	776751	731532	633229	559522	1.33973e+06	1389400	1049760	895938	1098170	922482	732734	549683	412384	496118	447693	443117
FLAVONOIDS	Dihydroxychalcones	2,2'-Dihydroxychalcone	[M-H]-	239.069	C15H12O3	840492	797818	843225	871644	929835	998679	820866	904184	903796	896724	935485	861272	946616	1107630	1068640	1195600	1089900	1129500	937529	1005950	973364	991547	1125170	1028260	962424	1057110	954490	997662	1023570	984507
		2',6'-Dihydroxy 4,4'-dimethoxydihydrochalcone	[2M-H]-	603.229	C17H18O5	52388.9	67168	63519.2	79120.1	117114	52040.6	58984.8	78175.8	83530.4	68607.2	80730.6	83677.4	37844.4	23918.8	88293.8	0	62261.2	30285.6	0	0	0	26808.6	0	48187.1	0	0	33967.2	33216.7	21843	45949.2
		2',6'-Dihydroxy 4'-methoxydihydrochalcone	[M-H]-	271.095	C16H16O4	212339	200361	208462	242383	227260	205867	239076	242095	229864	239724	234040	249237	254969	318166	297778	311446	287714	274137	265418	257446	288259	223506	294936	321446	455969	1112070	903558	750153	811671	653634
		3,2'-Dihydroxychalcone	[M-H-H2O]-	221.062	C15H12O3	71631.7	79513.8	68574.2	73357.9	86950.2	62252.6	46522.3	49187.5	33512.8	13681.9	40069.5	21981.8	16113.3	17743.8	23087.8	5013.01	42185.7	36415.1	44524.9	53888.7	53010.2	17997	48684.7	54294.2	31629.9	27938	31883.2	35750.2	1689.66	17622.7
		Phlorizin	[M+H-H2O]+	419.134	C21H24O10	358063	387261	558366	366983	435664	506404	621381	662438	605149	566227	682804	681169	793847	835164	971621	954412	760445	703289	1138090	709844	695366	915383	541564	686360	777613	2431720	1978530	2.58161e+06	2597970	2.69578e+06
		6''-O-Acetylphloridzin	[M+Cl]-	513.119	C23H26O11	187060	101875	121982	84226.8	114687	101414	162629	38419.3	67075.7	80391.8	93217.9	61428.3	65740.3	52323	89226.1	60792	50947.7	66840.7	63382	64944.6	27869.7	68761.7	46434.5	85412.7	16950.1	24040.7	0	0	0	0
FLAVONOIDS	Flavanones	Naringenin	[M+H-H2O]+	255.069	C15H12O5	456113	242087	349540	313718	368564	340266	416227	410672	383797	380242	409701	583423	1.63109e+06	1587610	512580	1449120	1430540	2156670	2088010	543107	1707590	1637320	2297890	2194310	1996210	2441460	1764400	2375390	1867670	1905570
		Naringenin-4'-O-.beta.-D-glucuronide	[M-H]-	447.093	C21H20O11	169016	114626	159526	184073	197102	132464	239871	211892	212092	172887	207497	268210	172615	120098	227410	227581	199477	205499	122756	237210	237662	254014	228375	311019	398243	335729	388272	286216	298463	213303
		Naringenin-7-O-glucoside	[M-H]-	433.115	C21H22O10	435099	314745	366550	379298	364984	374698	349216	360623	347878	391956	393860	382437	450658	461423	405992	480440	411250	492849	471687	368319	408435	382844	427130	342776	652763	716907	608546	769643	713300	745736
		Liquiritin	[M+Cl]-	453.095	C21H22O9	85707	66154.1	76893.1	71684.5	86341.3	61950.3	54599.5	50329.3	39065.1	45679.2	24315.5	42850.1	35524.1	44575.8	45547.3	43681.8	29374.8	42174.3	45116.1	61326.9	57884.3	28788.1	60502.1	35435.5	33947.8	31089.5	32774.8	30453.1	16729	23441.8
		Neoliquiritin	[M+H]+	419.148	C21H22O9	374073	387378	539679	492251	380607	324493	618687	527528	600153	566782	595487	707768	760261	910946	681927	808603	927405	695591	755382	692631	685993	614425	945774	699872	500705	3131500	2092690	1595960	1.72992e+06	1719920
		Glucoliquiritin apioside	[M+H]+	713.22	C32H40O18	22228.4	15142.9	15344.2	20144.8	45786.1	20497.3	131903	125674	118322	129495	113583	174063	168970	175939	177844	208128	181473	169694	227157	112257	132789	132722	197693	157294	52548.6	213949	195775	180512	202053	189770
		3,5,7,3',4'-Pentahydroxyflavanone	[M-H]-	303.052	C15H12O7	112288	92640	77855.5	104944	61317.2	77611	130037	149257	134235	158725	121987	182903	124487	110691	125892	132626	158146	196400	133129	152643	118292	143360	108036	161434	134997	168476	167695	165185	188073	215130
		5,7-Dimethoxy-4'-hydroxyflavanone	[M+H]+	301.107	C17H16O5	554960	473747	512547	375892	498111	287774	367729	383393	388841	415686	367703	442032	390199	376795	399539	280154	349117	406774	468730	518724	410864	414167	480719	445437	386755	419758	561112	401068	654427	327336
		Eriodictyol 7-O-neohesperidoside	[M+H]+	597.179	C27H32O15	54505.8	42451.5	26368.2	0	19696	0	74265.6	84330.4	82560.4	42679.8	44809.7	106363	19966.8	18265.1	35970.3	0	20452.8	28530.3	72271.2	108697	26336.3	68659	38048.9	48015	134631	129785	158883	166305	188785	178125
		Eriodictyol-7-O-glucoside	[M-H]-	449.109	C21H22O11	392185	263617	298679	366508	391472	294399	299218	323747	328985	335603	314624	380815	382199	187080	318525	336256	273198	320639	184987	393868	356671	256615	335157	362105	341369	309424	396159	521290	400809	358023
		7-O-Methyleriodictyol	[2M-H]-	603.153	C16H14O6	24405.9	37321	55548.9	86707	85685.9	39671.6	16458.4	21460.1	9722.19	0	0	0	39346.6	12402.6	26859.8	36159.2	23419.4	0	33945.5	91144.5	65971.9	45750.1	82377.8	65212.7	26291	0	0	0	0	0
		Flavanomarein	[M+Cl]-	485.089	C21H22O11	353523	327267	338269	436399	455714	349808	299328	395484	424421	460682	370845	424574	382434	249578	423957	308596	270326	407878	248688	405851	364856	301547	345166	406129	369603	272112	356846	415357	213923	391497
		Flavanone 7-O-.beta.-D-glucoside	[M-H]-	401.126	C21H22O8	426929	373848	316586	367623	342816	256966	501688	598281	471802	470369	465422	379598	475493	408373	264535	287130	336837	491282	628442	385721	388014	420675	260591	408737	1547190	1832780	1979990	1728730	2389520	1808510
		Flavanone diacetylhydrazone	[M+Na]+	345.12	C19H18N2O3	162137	115891	127133	132357	117021	63761.1	136809	129735	137484	122851	117568	103525	65966.9	51438.8	50297	65118.2	42950.2	198343	98088.4	158267	103878	86106.1	120046	105260	157778	76682	44471.1	131401	22288.4	73983.3
		Helichrysin B	[M-H]-	433.115	C21H22O10	2082430	1701140	1.80804e+06	2278580	2659920	2306630	2123410	2191410	2199920	2437600	2307890	2182660	2450310	1969070	2312560	2340320	2359100	2545180	1709060	2031330	1807710	1825420	2413500	1829270	1992860	1.89909e+06	1.84185e+06	2289550	1972750	2131900
		Narirutin 4'-O-glucoside	[M+NH4]+	760.253	C33H42O19	218000	235433	195915	281595	236898	354947	281340	279189	286988	305182	264110	340145	211711	179713	228321	201039	190356	158262	213505	183411	129442	137217	228619	125615	112718	305911	205480	215646	241301	253335
		Pinocembrin	[2M-H]-	511.137	C15H12O4	17587	12960.1	13390.1	0	0	10869.9	9267.28	13436.2	14952	13365.3	0	21153.2	0	0	0	12513.7	14725.1	0	0	0	0	0	0	0	18959.9	43733.8	64900.6	97214	54276.4	72071.5
FLAVONOIDS	Isoflavones	4'-Acetoxy-7-hydroxy-6-methoxyisoflavone	[M-H]-	325.072	C18H14O6	0	0	0	0	0	0	0	0	0	0	0	0	27621.4	28029.1	44003.8	0	11384.3	135151	193490	176307	227957	135555	164444	206137	146391	155532	124597	92781.8	148945	89896.5
		4',5,7-Trihydroxy-6,8-diprenylisoflavone	[M-H]-	405.17	C25H26O5	691973	635408	665087	610001	787828	702857	582996	571197	531003	577469	551474	514867	580438	508039	574772	487141	483629	570557	492396	646052	477317	408168	586571	563845	343615	154341	272676	388973	103247	190909
		4',7-Dimethoxyisoflavone	[M+H]+	283.097	C17H14O4	672792	382529	358451	289902	174912	144065	578840	491139	482712	395937	377413	299876	260908	182568	177376	144813	187348	185673	642628	520787	422354	256401	305683	303934	223177	227162	131946	202396	157590	151634
		6''-O-Acetyldaidzin	[M+H]+	459.134	C23H22O10	791949	651751	570689	599664	522316	551220	668242	666744	612961	615794	529121	446921	428511	619987	312507	403732	330501	405019	1048210	474280	378790	503951	386032	656394	399597	1258110	1505510	1489690	1105790	916057
		6''-O-Acetylgenistin	[M+H]+	475.127	C23H22O11	267801	217050	205113	190680	256217	337051	244299	231910	224979	238179	203281	197286	170098	136235	163559	171926	135966	229741	197431	212716	158326	145519	187978	186331	262306	696244	920829	1337470	1148580	1077580
		6''-O-Malonyldaidzin	[M+H]+	503.124	C24H22O12	327194	205625	441662	528445	847984	714538	1560340	1153930	1003930	1183490	1346210	2306010	4261300	5397420	5731850	5808720	3750370	4051020	8671760	2730260	3405450	5060960	2515580	3223880	5284800	33278750	30425930	4.00119e+07	33111200	39703670
		6''-O-Malonylgenistin	[M+H]+	519.121	C24H22O13	138532	140324	166198	192412	658723	886130	330230	275831	269920	297146	306860	553882	910344	1127090	1.39103e+06	1684040	987139	1322210	1123350	482693	570992	769412	472023	593404	1720410	8140190	7347150	11247950	12534090	15491580
		Cuneatin 7-glucoside	[M+Na]+	497.105	C23H22O11	17105.2	18844.4	28906.1	31691.3	40164.8	0	0	16813.3	21728.5	26381.3	41585.7	41906.7	25035.9	23065.2	42222.1	0	0	41936.2	17411.5	17550.5	0	0	21936.1	0	34370.2	30722.8	24045.5	44800.2	42739.3	126428
		Formononetin	[M+H]+	269.082	C16H12O4	69336.5	63174.1	65303.3	64621.5	83154.1	123270	133472	109240	112078	115093	136308	153542	156461	158543	156289	140244	118114	146220	124478	163378	134894	121585	200086	157678	152248	145778	154836	151330	161119	118415
FLAVONOIDS	Flavones	Apiin	[M+Cl]-	599.118	C26H28O14	178721	164805	142770	127354	132266	110634	284083	314315	282366	290272	262215	387458	185216	145709	239717	182173	200514	198683	227621	213605	253752	222486	213268	251480	504657	699377	750061	590953	799063	847219
		Apigenin	[M-H]-	269.046	C15H10O5	1.41625e+06	173613	255386	545146	369072	130485	393809	1283090	583844	809340	743757	493725	163710	179136	275708	233206	208398	212435	433716	238936	287740	205489	245712	231435	665818	980941	779322	1544150	774019	869503
		Apigenin 7-glucoside	[M-H]-	431.1	C21H20O10	168247	36065.8	89166	139959	176398	147078	158113	213196	94669.1	177549	234872	104102	166986	108553	223519	232100	199112	204729	201913	218057	233542	211688	233064	177000	399077	478909	514226	673626	502244	533535
		Apigenin 7-glucuronide	[2M-H]-	891.167	C21H18O11	60691.4	27036.8	44130.8	37844.7	59708.1	27437.5	96481	75377	50486.2	40898.1	84326.8	99553.2	85963.8	77005.9	76988.4	51038	104132	90495	127189	146018	126481	163710	183917	128537	189006	265205	319812	195174	383739	302577
		Apigenin-4'-glucoside	[M-H]-	431.1	C21H20O10	1844090	1.43226e+06	1434540	1637050	1.78122e+06	2113430	854813	638211	770092	619867	858447	1130420	549707	597742	993842	1234560	865734	813472	595605	471534	666120	646026	595285	604892	2407600	5413820	5807860	10030460	7377880	8578940
		3,8''-Biapigenin	[M+COOH]-	583.091	C30H18O10	381470	276708	300531	207541	168695	149896	544070	634017	383190	475040	460212	488290	453505	452067	408655	386952	430688	431256	569104	517534	559520	518491	561062	404569	552861	607418	860691	578343	670203	810661
		Luteolin	[2M-H]-	571.092	C15H10O6	26326.6	22370.3	10394.4	16008.7	18560.3	17898.5	0	0	0	0	0	0	10719.1	6364.46	5126.74	0	5275.11	9828.99	18870.7	50937.2	29699.8	28157.6	98597.3	47426.9	18887.3	0	16410.4	4628.37	5300.94	5501.98
		Luteolin 7-glucoside	[M-H]-	447.094	C21H20O11	256701	265519	217857	567931	495769	190292	216182	282437	89772.4	227746	264139	303995	507994	113161	241022	178213	392363	343956	285945	696199	504533	287487	381206	862221	590261	365711	372697	621468	299748	213006
		Luteolin 7-methyl ether	[2M-H]-	599.121	C16H12O6	92671.7	82063.8	125570	38373	95383.6	48995.9	250173	235227	214052	227273	230202	275637	129868	97452	123876	50165.4	109015	77046.4	149581	140722	137626	83238.1	163628	142448	458435	406021	515258	436245	482760	523944
		Luteolin-7,3'-di-O-glucoside	[M+Cl]-	645.117	C27H30O16	188934	192636	192838	158626	192883	153092	277739	313259	325008	283425	346632	418530	185027	142738	237133	125340	207074	180675	193108	206814	250962	219158	176966	281916	550046	692743	742581	629705	742057	835376
		3,4-Diphenylmethylideneluteolin	[M-H]-	449.103	C28H18O6	323721	231191	292360	328711	357306	211195	306765	253697	223672	239089	232256	297518	240936	232314	244451	259229	233253	237686	260968	291250	262694	337841	273003	419441	418444	399438	533974	620973	504674	589799
		7-O-Benzylluteolin	[M-H]-	375.087	C22H16O6	193636	159980	194375	223509	240377	199823	179454	210384	204626	215021	219121	172202	179744	173578	143988	186197	148011	203389	99780.7	162109	66687.4	41301.1	203945	92306.4	40261.6	59289.6	70428.3	53330.6	62104.6	25786
		8-C-(2-Rhamnosyl-6-deoxyhexopyranosulyl)luteolin	[M-H]-	575.141	C27H28O14	118787	127802	121989	79155.1	73711	45176	148136	156995	162217	112952	153881	179533	113492	61736.3	119460	103750	87800.8	101683	151219	131771	151619	106902	75257.4	98247.9	218067	232140	245638	237950	200557	239435
		2''-Galloylhyperin	[M+H]+	617.12	C28H24O16	49375.8	66335.6	30824.1	39447.6	67014.9	9945.91	63042.1	39145.5	81320	63811.6	44341.1	66829.8	43300.3	16297.5	8321.63	16634.8	37812.1	27086.8	64086.2	36136.5	56876	62142.6	106893	54673.4	166316	123345	96756.2	131175	137259	169369
		3,3',7,8-Tetramethoxyflavone	[M+H]+	343.115	C19H18O6	0	0	0	0	0	0	0	14229.7	0	0	0	0	63088.6	18399.8	0	38985.7	0	30269	60779.7	0	25220.5	104376	0	55450.5	0	66145.5	0	113628	21695.6	39027.4
		3,7-Dihydroxy-3',4'-dimethoxyflavone	[M+H]+	315.086	C17H14O6	183817	183591	153690	299166	385420	202565	154376	140074	197393	196379	216800	264537	349448	369402	400626	410187	358632	453305	236823	324159	288670	226965	245074	403908	304042	342234	245468	326506	304855	277080
		3',4'-Dihydroxy-.alpha.-naphthoflavone	[M-H]-	303.066	C19H12O4	2658.72	0	2261.44	19484.8	0	11881.7	36051.5	36841.6	41286.6	35694.9	20950.8	19219.7	47838.8	67882.9	63713.9	17034.8	107615	60969.9	0	0	0	47555.2	15397	0	52865.4	64304	44462.2	77796.6	58223.6	81418.1
		3',4',5,7-Tetrahydroxy-3,6,8-trimethoxyflavone	[M-H]-	375.07	C18H16O9	663307	469210	438339	423722	422227	311691	757327	727164	657273	684435	649448	868926	783934	409723	609389	579854	746198	810455	1123710	909900	921025	726042	1115770	850809	1271880	1493270	1696410	1373910	1892130	2185710
		3',4',5,7-Tetrahydroxy-6,8-dimethoxyflavone	[M-H-CH3]-	330.042	C17H14O8	0	15746.7	0	9246.29	37481.8	15071	4459.3	0	7532.9	4112.25	0	0	0	5105.05	5347.12	5736.22	0	4561.28	0	35969.8	1709.9	14796.9	0	13612.5	0	0	0	0	0	0
		3',4',5',5,6,7-Hexamethoxyflavone	[M+Na]+	425.118	C21H22O8	245162	158161	212382	216691	230525	160643	198544	199562	162044	241692	237058	332996	222245	178756	218721	223208	183410	178684	243769	250434	205857	180287	211922	212598	195188	246799	190524	224549	221705	267189
		3',5'-Dimethoxy-3,5,7,4'-tetrahydroxyflavone	[M-H]-	345.06	C17H14O8	61555.5	52030.7	48658.6	89052.9	74448.1	52375.7	102980	117845	88456.6	85376	94357.1	148104	94201	21267	118848	74852.4	107591	65200.7	57947.5	96329.1	67379.4	60309.6	76976	65816.3	227953	214386	290703	258703	263157	354214
		4',5,7-Trihydroxy 3,3',6,8-tetramethoxyflavone	[M-H]-	389.084	C19H18O9	314149	256109	255602	186363	148548	126057	1.59203e+06	2149940	1983410	1941350	1786050	1871570	2185680	2366640	2052270	2494210	2585450	3267270	3224050	1963540	2326170	2340390	3073110	2393660	1314340	2287420	2690240	2049050	2387510	2428690
		Baicalin	[M-H]-	445.075	C21H18O11	128395	90318.1	84625.5	111302	125685	58183.6	95386.5	117593	97563.4	85264.9	97939.4	161234	130661	31965.2	121762	74877.6	124292	65611.8	76129.9	220431	174628	92609.9	99325.8	147038	164945	148038	162134	172408	177215	274452
		Isoginkgetin	[M-H]-	565.111	C32H22O10	2163180	2587340	2529650	1693450	1.75731e+06	1326340	4317730	5543310	5567400	5600930	4867080	5662360	3145140	2817450	2653560	2829450	3131400	3238360	3518660	3980560	3509410	3.84793e+06	4104010	3682190	8356570	7.99223e+06	9.84898e+06	9219110	9026540	11434150
		Isoorientin	[2M-H]-	895.206	C21H20O11	669763	581338	490942	819346	637043	624552	700198	653026	654978	558911	649803	788710	617137	543778	667663	532920	549606	364664	667703	597151	654152	602795	456508	718571	1467630	1898910	1969780	1748930	2336570	2636130
		Licoflavone A	[M+Na]+	645.223	C20H18O4	140958	99748.4	124415	120970	156069	118115	118968	138378	109162	114962	116688	134601	347668	421186	439586	376176	457199	589892	408027	362774	316769	287806	453645	427863	654878	811552	691503	1008520	1080860	1000210
		Mosloflavone	[M-H-CH3]-	282.056	C17H14O5	23571.7	20532.9	44400.9	51780.1	56611.3	38709.6	40228.5	49490.5	56011.8	47289.8	39693.3	29305.5	50404.9	58736.6	49855.6	50945.9	41402.4	31062.5	41375.6	44963	45621	44445.5	37150.7	44631.3	34904.5	24769	29151.2	19323	32051	21724.8
		Saponarin	[M-H]-	593.149	C27H30O15	228934	170959	187495	256691	220342	190103	254621	210698	203800	208773	231915	294725	267566	136677	286880	274738	247800	214047	292955	241066	256805	234640	229350	256480	375780	727196	840267	814416	733186	1090310
		Skullcapflavone II	[M+H-C2H8O]+	327.05	C19H18O8	346017	649590	483497	579088	460353	415631	454550	573497	644988	676466	735597	938107	912823	1054190	1108490	957937	1094610	1251430	599761	587896	636550	620866	774341	841178	1058370	1284460	1052050	1331170	1596210	1.31e+06
		Volkensiflavone	[M+Cl]-	575.075	C30H20O10	765186	857801	847564	467314	427338	303374	902017	812486	904429	902870	690091	1103410	672510	265520	488909	387021	456143	507270	973927	909522	904771	1018910	818035	777910	2.08878e+06	1948130	2048280	2002200	1880630	2099280
		Wogonoside	[M-H]-	459.09	C22H20O11	184988	228118	187826	116952	129045	68523	220855	218070	333720	257183	253255	228623	82100.6	61851.1	105241	133607	64742.6	67968.3	146647	225029	125717	212638	185422	157876	190294	117328	157350	136886	128051	140804
FLAVONOIDS	Flavonols	3-O-[.beta.-D-Apiofuranosyl-(1->2)-[.beta.-D-glucopyranosyl-(1->6)]-.beta.-D-glucopyranoside]spinacetin	[M+H]+	803.223	C34H42O22	90900.3	92619	147708	162115	180984	287944	123477	103843	100301	92406.3	118736	191740	179460	132342	221827	215362	312997	369404	43305.2	118216	104216	69631.8	120749	110899	111095	123156	119209	151708	132372	164803
		3'',4''-Di-O-p-coumaroylafzelin	[M+Na]+	747.169	C39H32O14	55911.2	55536.3	62797.7	118246	77650.3	127796	75586.8	87663.2	63971.3	97175	147659	161598	113791	82467.7	104110	116335	89384.7	110988	66184.8	87739.1	80386.6	76542.8	53087.7	79433.6	80824.3	59015.5	117207	23391.3	37744.5	38207.5
		6''-O-(3-Hydroxy-3-methylglutaroyl)hyperin	[M+H]+	609.151	C27H28O16	14685.3	14978.2	14606.8	313947	186812	463212	52815	69836.4	59457.8	98455.3	109313	136609	70178.3	36561.6	23274.1	39836.4	147196	29470.5	49805.8	39135.1	12895.8	55786.4	18363.6	17593.5	90358.9	121725	77487.4	127887	205482	132701
		6''-O-Malonylisoquercitrin	[M-H]-	549.095	C24H22O15	0	50433.5	87150.4	21304.8	60586	24458.5	25184.8	30590.4	19962.1	37598.9	0	17239	37686	72262.1	16106.1	16817.9	41887.7	83790.5	112378	17731.4	23694.6	42982.7	44829.4	0	37809.8	25278.2	35067.8	80847	57771.1	29794.2
		Afzelin	[M+Cl]-	467.076	C21H20O10	183835	164240	177893	178329	207741	229207	138999	27458.9	87310.4	59628.2	106633	178760	75814.4	61319.7	167541	140324	125391	97338.3	9690.32	57857.8	124842	137551	93407.3	119675	365250	705827	711287	1128320	842682	995159
		Hyperin	[2M-H]-	927.193	C21H20O12	29746	19290.7	9279.76	17153.5	2634.32	0	59522.7	72424.8	80155.6	53257.4	59770.3	56107.5	58633.2	29388.9	71030.8	31861.3	42156.1	35831	59343.9	46613.2	50690.1	84345	18876.7	72713.3	190960	209778	230739	202859	270516	276927
		Isoquercitin	[M-H]-	463.084	C21H20O12	460235	347414	341333	308440	323916	238465	702377	756738	729906	672234	759354	1010050	426808	261671	464051	326715	532133	495549	362662	442319	407664	408684	356492	406483	1741810	1657710	2084950	1624420	2201730	2348730
		Kaempferol 3-.alpha.-L-arabinoside	[M-H]-	417.081	C20H18O10	468152	652410	654846	675085	639641	642703	536027	635932	613079	613025	626758	612987	699628	704545	593527	679418	587605	632241	700519	504367	574966	616358	578986	655082	592530	633727	556295	572426	615471	563658
		Kaempferol 3-O-rutinoside	[M+H]+	595.172	C27H30O15	175913	185668	152288	208839	227428	146478	225376	221802	242495	229882	167783	297928	238285	191746	196962	216698	210545	197116	220579	301259	202020	120705	256060	257947	409122	430984	323474	367106	337064	424994
		Kaempferol 3-O-vicianoside	[M+Cl]-	615.111	C26H28O15	119845	114944	132801	114573	102875	97543.5	183079	186662	181736	166400	195392	174747	202796	111593	221893	188283	139752	132911	233191	195244	212135	193921	249666	209552	297913	433646	362371	309630	425467	390775
		Kaempferol 3-sophoroside 7-glucoside	[M+Na]+	795.227	C33H40O21	87237.5	100452	75062.6	132523	92563.5	170114	128226	45428.2	56232.7	90607.9	107387	105534	92814.2	71170.1	96139.8	111531	108031	108086	44912.6	31216.8	78908.4	131441	82978.2	165555	176117	187446	251711	164307	194682	233911
		Kaempferol 3-ss-D-galactoside	[M-H]-	447.094	C21H20O11	2229250	1937550	2.02672e+06	1249290	1518280	1388290	1305240	1346160	1380130	1511990	1238350	1405040	469516	605132	387724	587234	722032	614715	666683	636584	776365	768867	655681	766815	2105290	2443020	2.09422e+06	2728560	3406240	2455210
		Miquelianin	[M-H]-	477.068	C21H18O13	11984.3	14559.4	19907.4	20223.2	17283.6	0	27486.8	68211.9	34960.9	24151.3	37524.5	28696.9	76596.2	57566.2	56218	129869	109386	149839	88954.6	73521.8	64281.6	66119	77186.4	59173	14998.3	34692	0	18598.2	25645.1	38822
		Myricetin	[M+H]+	319.044	C15H10O8	120732	81707.2	97640.6	107628	153778	32355.9	153796	171903	162604	198482	193841	207173	292998	300250	300337	250862	215905	329028	186350	189423	98958.3	65328.1	149490	204158	719412	1127720	246131	810834	867116	803248
		Quercetin	[2M-H]-	603.074	C15H10O7	122010	145413	142813	93957	87752.5	52994.6	231146	259666	150229	169444	241598	285778	171346	67284.5	174631	145235	133274	169535	194213	190997	230384	165008	165797	207997	292980	307871	105189	160407	0	310379
		Quercetin 3,5,7,3',4'-pentamethyl ether	[M+Na]+	395.111	C20H20O7	123827	229003	205690	169233	261615	137778	137994	141509	155820	113149	150836	139607	159042	160029	168888	182974	170908	174614	185900	197843	165427	161721	171341	175980	131518	129335	119944	147416	158161	126861
		Quercitrin	[M+H]+	449.114	C21H20O11	154674	201141	186746	290519	450196	316431	148173	205492	164546	186633	186379	281720	265996	119853	220653	185308	237159	237050	154257	274140	169833	105475	231820	288761	350044	282495	352516	469794	430222	340900
		Rutin	[M+H]+	611.162	C27H30O16	63040.2	50415.4	59789.5	37451.8	39590.6	0	36251.5	24294.9	15524.2	23577.6	43028	16350	0	0	20293.6	0	0	22454.2	22371.2	13732.2	24415.6	0	17839.1	21626	23991.3	0	43103.2	20759	0	0
FLAVONOIDS	3-deoxyanthocyanidins	Apigeninidin-5O glucoside cation	[Cat]+	433.115	C21H21O10	3506716	2201111	3065123	2376748	2785089	2084582	9531578	6685662	5554514	6512745	7670735	1.03926e+07	15278400	17612410	21661030	20412330	16052510	14496620	24233830	11891900	13647440	17165190	10080470	13693960	15991850	49848170	40021150	56747350	5.53733e+07	57619890
		Luteolinidin-5O glucoside cation	[M+H]+	417.116	C21H20O9	24768850	18792330	2.03053e+07	19057610	21974430	26568060	15690050	11379550	14840950	12630360	15298810	23985480	8057817	8991077	13559820	16410260	11211790	12759670	7592321	5393701	6520312	7052686	7386465	7074791	33547800	60057220	57677180	83389580	8.44473e+07	92336830
FLAVONOIDS	Flavan-3-ols	(+)-Catechin	[M-H-H2O]-	271.062	C15H14O6	1076630	840055	860770	1027150	1057200	725340	634245	715403	679410	622864	622303	772069	756063	643912	746288	760892	697128	640119	602586	724417	721347	521226	688159	759825	587845	564734	600153	669665	503603	486053
		(-)-Catechin	[M-H]-	289.073	C15H14O6	8351170	6688510	6703130	7744260	7351460	5.0337e+06	8414350	8219000	7823150	7449250	8441500	11015220	7771580	5472340	7906380	6191730	7.34626e+06	6072890	7175390	7.26033e+06	7651180	7.38868e+06	6485000	7981950	1.13065e+07	13503040	1.48575e+07	13061540	14844600	17274930
		(-)-Catechin gallate	[M-C7H5O5]+	273.075	C22H18O10	512443	505974	572434	936450	945679	818260	576070	669876	696276	680239	727092	952476	1302160	1188700	1186460	1114260	1106040	1244730	947716	1107260	926671	873747	1213700	1251890	1311130	1088780	823581	974267	1198010	798213
		(-)-Epigallocatechin	[M-H]-	305.067	C15H14O7	1371600	1301020	1.38917e+06	1396080	1.28986e+06	809856	2.04099e+06	2167660	1974930	1802390	2034440	2160230	1713280	1549140	1959440	1630840	1934850	1481110	2015000	1694780	2061130	2091590	1536690	1923720	2853050	3474330	3064160	2.97435e+06	3525200	3443390
		(-)-Gallocatechin 3-gallate	[M+CF3COO]-	571.066	C22H18O11	208377	172809	189301	100569	152757	39535.6	240865	220668	260974	260194	190207	379270	291969	190930	207526	235784	139484	166944	359033	256916	238781	294776	234678	246437	679580	703966	827794	723586	859351	903454
		Catechin 7-arabinofuranoside	[M+H]+	423.127	C20H22O10	66233.3	44675.5	112154	132940	190922	191830	28688.6	23152.7	60863.4	14636.5	114767	131090	459577	443734	520955	492007	434006	567699	572661	546385	403480	364576	526223	507818	478231	512750	385858	536159	560893	595281
FLAVONOIDS	Proanthocyanidins	Procyanidin A1	[M-H]-	575.12	C30H24O12	977288	705019	764808	878188	951777	468090	1369110	1435830	1365770	1265780	1413360	1619920	1125680	726361	1152210	937070	1015540	730829	975493	1203460	1309390	1234520	922026	1.24183e+06	1.96664e+06	1969140	2267080	2226140	2605950	2787220
		Procyanidin B2	[M-H]-	577.134	C30H26O12	834914	674420	686257	713894	713300	270588	1816670	1.72195e+06	1.5586e+06	1369860	1797100	2592980	1309080	765408	1.40377e+06	841836	1252370	827429	1223940	1149160	1.38387e+06	1.40074e+06	823453	1450780	3783070	5794750	6.07395e+06	4930950	6960130	7859710
		Procyanidin C1	[M-H]-	865.192	C45H38O18	365893	326648	328131	403912	397208	152558	928198	895488	812619	747753	907524	1.26643e+06	657664	362003	745683	508688	600405	404612	613617	802150	852289	820208	649949	893292	2053900	3048250	3258880	2486830	3812430	4386360
FLAVONOIDS	Curcuminoids	Demethoxycurcumin	[M-H]-	337.106	C20H18O5	100452	80328.6	102632	93019.4	124091	105469	54298.1	101613	114915	87508.2	74187.3	63320.4	84640.6	89763.5	71706.6	96212.1	81598.8	50125	98667.2	135310	77893.3	96941.2	94897.3	121421	79630	123821	106526	70253	73540.7	64842.9
HYDROLYZABLE TANNINS	Hydrolyzable tannins	1,2,3,4-Tetragalloylglucose	[M-2H]2-	393.04	C34H28O22	89617.4	87761.5	110489	82235.1	102897	87067.7	48321.6	68690.7	70799.9	38779.8	64502.8	41842.3	98808.3	83772.1	83195.1	112456	61163.3	82787.8	143504	385580	86610.3	193200	328346	103383	17963.9	5424.56	24665.3	23187.5	8832.88	10596
		1,2,3,4,6-Pentagalloyl .beta.-D-glucose	[M-2H]2-	469.047	C41H32O26	77936.8	73711.8	84711.4	69127.4	57839.5	104627	22178.1	2557.4	10323.5	0	38088.3	37059.9	0	13139.9	28845	29243.3	17686.9	3789.42	0	0	0	13473.3	0	19702.7	95752	271095	265775	269243	209342	350118
		1,2,4,6-Tetragalloylglucose	[M-H]-	787.1	C34H28O22	87487	93575.2	200767	210779	97833.5	228237	61635.3	125223	135869	197170	170914	212849	90458.4	98295.9	218692	230462	55252.7	126509	32100.6	119073	66854.2	77664.7	73072.4	93641.4	45863.2	53315.3	78687.3	49271.3	45721.2	105030
		1,3,6-Tri-O-galloyl-.beta.-D-glucose	[M-H]-	635.094	C27H24O18	15630.2	10110.5	14583.7	0	2368.34	0	64370.4	55212.6	28785	0	50182.5	119780	38533.6	13614.1	43647.2	42514	38745.1	14787.8	25661.2	3159.87	0	0	20500.1	33975.5	159905	271140	297170	210511	305651	363397
		3,4-Di-O-galloylquinic acid	[M-H]-	495.072	C21H20O14	7628.08	21620.2	9902.13	8262.22	29053.4	0	12789.5	14035.2	13443.1	22408.1	13482.9	25075.3	16978.7	9950.04	22140.8	0	0	24186.9	16942.6	51992.3	39623.8	17603.7	20862.5	15699.1	85653.6	43789.7	66959	62987.2	93507.3	81242.5
		6-O-p-Coumaroyl-1,2-di-O-galloyl-.beta.-D-glucopyranose	[M-H]-	629.118	C29H26O16	83285.2	176342	77608.6	154619	177217	68448.7	336561	360303	305427	352562	292182	414142	172881	219073	190487	185783	304654	216293	264640	278472	320829	288491	221667	248542	631821	720208	766976	695683	744428	896509
		Quercetagetin-7-O-glucoside	[M-H]-	479.083	C21H20O13	19917.2	744518	160562	124039	72870.6	267194	52822	61090.1	54869.2	83945.9	39776.6	76091.2	19884.6	18688.2	51713.8	0	19931.2	23165.4	14646.7	40728.5	18340.1	35673.6	27363.7	27624.5	129556	102922	93767.9	130960	127694	204776
LIGNANS	Lignans	(-)-Hydroxymatairesinol	[M+H-H2O]+	357.133	C20H22O7	0	0	0	0	0	0	79867.2	66755.2	53261.4	49340.5	52916.1	17475.5	36902.5	0	23276.4	27288.3	31738.1	25281.5	57099.6	35871.7	33507.3	29402	42154.2	46750.9	42348.2	61623.7	22622.9	43331.9	23566.7	24519
		(-)-Secoisolariciresinol	[M-H]-	361.164	C20H26O6	1.6267e+06	1.71429e+06	1381420	1322530	1626680	2026240	1427970	1231490	1142320	1319850	1010010	1107340	1501150	1308810	1156170	1107090	1065590	1239510	1239740	1399910	1170970	1427960	1566250	1170550	1081170	1038280	990097	1443860	876470	1123340
		(-)-Syringaresinol-4-O-.beta.-D-glucopyranoside	[M-H]-	579.213	C28H36O13	45004.1	57542.2	53833.5	73694.2	92785.9	53726.8	61136.5	35530.3	55740.9	73868	70386.8	60546.9	64030.2	44719.5	81076	57422.7	45651.2	61474.5	37862.4	69622.2	62589.6	38876.1	45411.4	66163	23186.3	0	38557.3	0	5536.1	0
		(3S,3'S,4S,4'S)-7,7',9,9'-Tetramethoxy-3,3'-dimethyl-3,3',4,4'-tetrahydro-1H,1'H-[5,5'-bibenzo[g]isochromene]-4,4',10,10'-tetrol	[M+H-2H2O]+	543.197	C32H34O10	1124580	682261	829985	961417	1.3194e+06	1186620	823452	672314	655803	699564	878882	849104	872179	771179	801617	775024	930434	811517	375186	646086	353719	714272	672946	656772	565148	580495	512778	697899	507222	595805
		Enterodiol	[2M-H]-	603.303	C18H22O4	2.84586e+06	2932870	2642940	2646060	2984840	2861500	2.92312e+06	3001200	2608460	2726640	2609250	2578730	2735290	2724930	2564280	2438430	2191620	2614290	2363940	3479720	2667570	2443300	2.81625e+06	2680110	1585940	953662	925500	1140120	862747	1017330
		Epipinoresinol-4,4'-di-O-.beta.-D-glucopyranoside	[M+Cl]-	717.216	C32H42O16	355278	325533	368360	332269	419793	309217	338686	373271	373205	347171	315382	266903	342835	358999	272349	348991	252170	324639	306859	527933	491356	248237	333931	375232	340778	307521	345254	356440	231806	234365
		Matairesinoside	[M-H]-	519.188	C26H32O11	3830390	3054100	3.31152e+06	3697280	4439210	3371660	3876410	3806170	3940190	3959680	3479170	3556790	3.39549e+06	3033760	3262880	3070990	2645190	2977610	2415940	3714820	3241100	2226000	2872500	2984690	2529930	1956110	2553130	2643760	2084550	2220790
		Pinoresinol	[M+H-2H2O]+	323.132	C20H22O6	318861	154880	130952	115150	133844	47393.2	194831	184089	162602	139962	132183	128739	145904	123822	94324.8	122434	68470.1	143291	256343	122914	145275	133704	99568.1	125989	137384	75858.1	109637	86925.4	76337.5	85725.4
		Secoisolariciresinol diglucoside	[M+Cl]-	721.25	C32H46O16	1076890	1015760	1176790	1199480	1.38628e+06	1015280	1022930	883024	960357	1074730	973129	1006300	1539120	989677	1099140	1490320	1153710	1069280	1157440	2059930	1.94624e+06	1378140	1.52219e+06	2190360	1.85972e+06	1269810	1299580	1373330	1140780	963225
		Silychristin	[M-H-CH4O2]-	433.098	C25H22O10	62729.1	87839.7	80850.4	71657.2	49058.9	88945.7	75229.8	53499.9	49605.6	60598.4	0	64678.3	46788.9	0	45569.3	27747.4	52850.5	0	32626.6	0	0	0	36661.9	36872.1	25465.2	32734	52494	69362.3	28730.6	75547.1
		Silydianin	[M+H2O-H]-	499.127	C25H22O10	176564	81534	69374.5	8820.34	41156.7	28688.1	186408	183658	177766	105713	100862	174792	182219	139774	151406	144148	90792	95205.3	479781	365469	391526	400045	390187	348117	853641	853965	886120	882732	990256	1002240
STILBENOIDS	Stilbenoids	Deoxyrhapontin	[M+Cl]-	439.118	C21H24O8	154588	187390	174788	113402	242776	157374	218334	287537	174352	306625	242456	198821	143695	0	0	56806.9	125037	18839.8	15683	78648.8	76690.1	0	0	91821.6	748677	620968	684510	690423	1053160	708892
		Oxyresveratrol	[2M-H]-	487.138	C14H12O4	49498.4	38904.4	62583.5	25367.4	0	23232.3	42722.2	55407.7	34728.9	57697.9	22852.8	57181.4	0	0	0	0	0	0	0	0	0	0	0	0	0	0	0	0	0	0
		Piceatannol	[M+Cl]-	279.044	C14H12O4	240319	200747	133408	257934	175981	194822	196066	296473	233444	218578	314198	196167	118256	168531	164924	167480	148219	216562	231677	264833	411288	175886	211523	210419	167091	217722	149519	210226	157167	142985
		Resveratrol 4'-O-D-glucuronide	[M+H]+	405.12	C20H20O9	914691	568825	640888	810445	699406	794029	1278380	826586	881761	986918	1013200	1109330	617190	578374	517827	482931	644302	746834	466009	423513	297255	270958	435060	404639	1720340	2103610	1697400	2288250	2.92064e+06	3084600
		Viniferin	[M-H]-	453.132	C28H22O6	61113.9	59808.6	68584.9	69540.9	77251.8	98457.6	95399.4	55815.2	43709.5	71317.7	60276.4	98735.8	108299	169230	156959	169897	68315.9	118251	66226.7	56150.9	50643.6	11968.9	80150.7	107865	79264.9	67479.8	54781	41613.4	26747.6	47309.2

## Sheet: A1
CLASS	SUB-CLASS	PROPOSED COMPOUND	Average T0d		SE T0d	Average T1d		SE T1d	Average T2d		SE T2d	Average T3d		SE T3d	Average T20d		SE T20d	Significance	Tukey's HSD, T0d - T1d - T2d -T3d - T20d
PHENOLIC ACIDS	Hydroxybenzoic acids	Gallic acid	1.30982e+06	±	332420	1.18094e+06	±	104325	2.03696e+06	±	494922	905336	±	79201.1	685676	±	132582
		SUMMATION	1.30982e+06			1.18094e+06			2.03696e+06			905336			685676
PHENOLIC ACIDS	Hydroxycinnamic acid and derivatives	p-Coumaric acid	234879	±	19569.7	3700225	±	223477	4107755	±	76388.5	3354065	±	334293	2.89481e+06	±	291837	***	c - ab - a - ab - b
		trans-3-Coumaric acid	302552	±	52453.9	297252	±	13727.8	175674	±	15536	335674	±	27209.5	215340	±	18262.6	***	a - a - b - a - ab
		4-O-D-Glucopyranosyl-p-coumaric acid	283087	±	10787.1	260263	±	13115	271713	±	11965	379065	±	33045.4	383867	±	37370.4
		trans-Cinnamic acid	1740440	±	180614	1271855	±	64872.8	1.72986e+06	±	170326	2251050	±	327965	1.11813e+06	±	92326.9
		trans-2-Hydroxycinnamic acid	321974	±	8073.2	514779	±	22887.4	377197	±	10633.8	632894	±	25627.9	663255	±	42026.9	***	c - b - c - a - a
		Methyl 4-hydroxycinnamate	18853.6	±	1739.45	148184	±	9628.86	142442	±	6763.52	152542	±	5511.4	156573	±	14788.9	***	b - a - a - a - a
		2-Glucosyloxy-4-methoxycinnamic acid	167435	±	11427	181233	±	11451.9	197816	±	28648.1	410362	±	59346.1	283091	±	46073.7
		3-Hydroxy-4-methoxycinnamic acid	6.1701e+06	±	850854	1.68928e+07	±	629761	9985600	±	412685	12792625	±	382850	3.12429e+07	±	1.26351e+06	***	d - b - c - c - a
		3,4-Dihydroxycinnamic acid (L-alanine methyl ester) amide	398722	±	25727.9	352270	±	21403.6	452264	±	40388.6	1.04651e+06	±	171070	216586	±	19642.5	***	b - b - b - a - b
		3,4,5-Trimethoxycinnamic acid	161198	±	13861.6	114253	±	3342.64	541879	±	77412.7	502676	±	38795.4	808536	±	38959.1	***	c - c - b - b - a
		3,5-Dimethoxy-4-hydroxycinnamic acid	2.26488e+06	±	88043.3	2.98541e+06	±	107969	4003960	±	123177	2607650	±	177222	4.31591e+06	±	500247	***	c - bc - ab - c - a
		(E)-N-2-Phenylethylcinnamamide	141385	±	13619.3	133542	±	7317.67	104499	±	7212.36	174271	±	16917.3	91527.5	±	23065.6
		1-O-Cinnamoyl-6-O-p-coumaroyl-.beta.-D-glucopyranose	282514	±	36842.6	247908	±	16187.6	322402	±	25666.1	335191	±	36500.8	300568	±	24364.8
		1-O-Cinnamoylglucose	354535	±	14567.5	397557	±	14384.5	460568	±	14313.5	663332	±	23032.2	1.2398e+06	±	48108.9	***	c - c - c - b - a
		1,6-Bis-O-(4-hydroxycinnamoyl)glucose	728354	±	65369.8	727609	±	28413.9	566429	±	22139.7	200014	±	31246.1	95392.4	±	19632.3	***	a - a - b - c - c
		Caffeic acid	2.80601e+06	±	173824	8568185	±	690758	7.22427e+06	±	178354	7827000	±	525577	16455060	±	1.22032e+06	***	c - b - b - b - a
		Caffeic acid phenethyl ester	171025	±	15188.6	179629	±	5823.32	279092	±	10228.3	329548	±	16889.7	334499	±	19668.1	***	b - b - a - a - a
		Cynarin	2899250	±	281718	3.75624e+06	±	310065	2.92282e+06	±	140988	3501030	±	129785	1.19715e+07	±	842300	***	b - b - b - b - a
		Chicoric acid	144476	±	40397.3	75711.7	±	13979.8	118842	±	11885	85146.2	±	11946.2	84904.6	±	6841.23
		Sinapyl alcohol	929432	±	87670.6	493007	±	54176.1	898866	±	258706	2086925	±	85673.2	1.30465e+06	±	304940	***	bc - c - bc - a - ab
		Di-p-coumaroylputrescine	1.85006e+06	±	63996.2	1.84018e+06	±	67020	1.84256e+06	±	27093.2	1.38551e+06	±	24712	1.00242e+06	±	33068.7	***	a - a - a - b - c
		N1,N5,N10,N14-Tetra-trans-p-coumaroylspermine	294798	±	36306.2	198429	±	13692.2	211736	±	26681.4	261014	±	26742.4	182940	±	33647.6
		4-Demethylsimmondsin 2'-ferulate	52236		10041.8	89321.2		6436.92	57552.2		11183.7	48532.3		2900.45	43102		11234.3
		SUMMATION	2.27182e+07			4.34259e+07			3.69958e+07			4.13626e+07			7.54053e+07
PHENOLIC ACIDS	Quinic acid and derivatives	Quinic acid	8.47986e+06	±	1.96196e+06	8.47586e+06	±	894802	1.7095e+07	±	2.62077e+06	5277045	±	708509	6.37341e+06	±	639540	***	b - b - a - b - b
		1,3-Dicaffeoylquinic acid	1.96775e+06	±	172601	3679809	±	173347	3.98401e+06	±	268200	6.44159e+06	±	598652	12023250	±	1.23853e+06	***	c - c - bc - b - a
		3-O-Caffeoyl-4-O-sinapoylquinic acid	385474	±	8034.19	897986	±	31378.1	1.10316e+06	±	66104.3	1096550	±	77735.9	757893	±	45451.5	***	c - ab - a - a - b
		3-O-Feruloylquinic acid	1.01266e+06	±	235645	17012410	±	2.19265e+06	1.44206e+07	±	1.31809e+06	2.94713e+07	±	2.6953e+06	1.0899e+08	±	1.34403e+07	***	c - bc - bc - b - a
		3-O-p-Coumaroylquinic acid	536633	±	41722.8	6400620	±	235177	7.31169e+06	±	196017	1.06794e+07	±	768373	8.74736e+06	±	1.092e+06	***	c - b - b - a - ab
		3,5-Dicaffeoylquinic acid	6.53123e+07	±	1.26211e+07	8.14169e+07	±	7.96278e+06	4.27553e+07	±	4.47561e+06	7.66323e+07	±	7.73595e+06	2.85127e+08	±	1.63592e+07	***	b - b - b - b - a
		4-O-Caffeoylquinic acid	1374617	±	124013	2.68872e+06	±	201985	1.58877e+06	±	61038.1	2.38414e+06	±	38981.3	5.74748e+06	±	304846	***	c - b - c - b - a
		4,5-Di-O-caffeoylquinic acid methyl ester	146050045	±	1.7366e+07	2.9159e+08	±	8.07783e+06	1.74345e+08	±	6.03461e+06	233143785	±	3.05028e+06	501821020	±	1.66358e+07	***	d - b - d - c - a
		4,5-Dicaffeoylquinic acid	956123	±	98478.4	1267325	±	96540.5	955327	±	40353.9	1191915	±	48709.4	3.79799e+06	±	246071	***	b - b - b - b - a
		SUMMATION	2.26076e+08			4.1343e+08			2.63559e+08			366317975			9.33385e+08
PHENOLIC ACIDS	Chlorogenic acid and derivatives	Chlorogenic acid	5894565	±	826975	1.48197e+07	±	1.02933e+06	12336035	±	597994	25550065	±	2.20538e+06	7.23365e+07	±	7.66481e+06	***	c - bc - bc - b - a
		Chlorogenic acid, methyl ester	5.7279e+07	±	5.02827e+06	171868925	±	6.99196e+06	1.66916e+08	±	4.90255e+06	2.16558e+08	±	1.00166e+07	3.50059e+08	±	2.21862e+07	***	d - bc - c - b - a
		Isochlorogenic acid b	9611.38	±	3788.45	19365.6	±	6290.48	9699	±	4462.23	25138.4	±	10947.7	44128.1	±	8325.02
		SUMMATION	6.31832e+07			1.86708e+08			1.79262e+08			2.42133e+08			4.2244e+08
COUMARINS	Coumarins	3-(1,1-Dimethylallyl)-8-hydroxy-7-methoxycoumarin	47184.4	±	4862.18	48150.2	±	4889.94	49828.7	±	4740.41	38167	±	4361.16	31611.3	±	3242.27
		3-[[(5-Methyl-1,3,4-thiadiazol-2-yl)thio]methyl]coumarilic acid	67276	±	8135.58	111006	±	24923.4	30879.7	±	8356.76	29832.8	±	8953.21	83432.3	±	22063.5
		3-Acetyl-7-diethylaminocoumarin	126766	±	30537.1	227974	±	17367.9	160926	±	9802.31	252282	±	20739.9	173703	±	10824.3	***	c - ab - bc - a - abc
		3-Cyano-6-methoxycoumarin	1.29774e+07	±	1.65044e+06	1.74041e+07	±	902850	8.50996e+06	±	940484	1.52574e+07	±	1.09818e+06	9.16885e+06	±	802695	***	ab - a - b - a - b
		3-Cyano-7-(diethylamino)coumarin	381833	±	35345.1	244519	±	7893.07	181947	±	9800.3	503806	±	175005	164656	±	13894.4
		6-Hydroxy-7-methoxycoumarin	173374	±	8557.89	212224	±	7342.51	285057	±	15757.4	191661	±	13690.6	303862	±	35619.1	***	c - bc - ab - c - a
		6,7-Dihydroxy-4-phenylcoumarin	67000	±	2648.23	49737.7	±	4554.95	84737.7	±	4283.74	82984.5	±	9062.24	89871	±	10601.5
		6,7-Dihydroxycoumarin-4-acetic acid	154201	±	12087.6	155039	±	7348.52	270020	±	19328	152434	±	10990.4	68910	±	9533	***	b - b - a - b - c
		6,7-Dimethyl-4-hydroxycoumarin	91357.5	±	3435.63	59046.6	±	5997.82	69320	±	6151.11	76086.7	±	6262.49	59430.6	±	3647.08
		7-Diethylamino-3-formylcoumarin	227534	±	31669.9	341942	±	45568	226031	±	11010.4	324077	±	15500.4	222552	±	13808.1
		7-Hydroxy-3-(4-methoxyphenyl)-4-phenylcoumarin	284043	±	28025.9	257058	±	6708.22	121137	±	34434.5	200812	±	24385.1	104037	±	17714.1	***	a - a - b - ab - b
		7-Hydroxy-3-phenylcoumarin	167949	±	9777.39	87573	±	8894.62	127638	±	4251.67	186955	±	12573.5	72050.7	±	6104.43	***	a - c - b - a - c
		7-Hydroxy-4-methyl-3-phenylcoumarin	262824	±	18027.6	283453	±	6849.72	340927	±	13582.5	448161	±	29168.2	250734	±	11512.4	***	c - bc - b - a - c
		7-Hydroxycoumarin-3-carboxylic acid	616033	±	92054.9	782878	±	15867.7	510563	±	33639.5	746905	±	20614.6	1.83826e+06	±	61197.8	***	bc - b - c - b - a
		7-Hydroxycoumarinyl .gamma.-linolenate	276196	±	33341.6	296398	±	19403.4	306151	±	44373.8	425972	±	30973.3	230119	±	15153.6	***	b - b - ab - a - b
		7,8-Dihydroxy-4-methylcoumarin	125245	±	23275.5	246872	±	37950	295752	±	67084	222971	±	82051.3	107767	±	42946.6
		Fraxin	35726.7	±	10719.1	128792	±	12487.8	222537	±	22121.2	58353.3	±	22604.9	163310	±	30631	***	d - bc - a - cd - ab
		Coumarin-suberoylanilide hydroxamic acid	663457	±	41114.9	480804	±	54027.6	604027	±	29086	884261	±	74769.6	495714	±	63181.4	***	ab - b - b - a - b
		SUMMATION	1.67454e+07			2.14175e+07			1.23974e+07			2.00831e+07			1.36289e+07
FLAVONOIDS	Anthocyanins / Anthocyanidins	Cyanin cation	91011.6	±	5238.01	0	±	0	14810.6	±	14810.6	17521	±	12089.6	0	±	0	***	a - b - b - b - b
		Cyanidin 3-O-lathyroside cation	29399.1	±	5940.62	85382.6	±	9837.27	49071.2	±	4827.82	61877	±	5745.15	317184	±	41680.9	***	b - b - b - b - a
		Delphinidin 3-galactoside cation	197923	±	33931.7	557527	±	27430.5	467968	±	19394	648344	±	48827.1	740364	±	34228.3	***	d - bc - c - ab - a
		Delphinidin-3,5-diglucoside cation	220666	±	15317.8	212271	±	10941.7	120243	±	12780.7	206547	±	16110.7	416892	±	11394.4	***	b - b - c - b - a
		Malvidin 3,5-diglucoside cation	90625.5	±	19731.3	112280	±	6177.44	50000.2	±	12033.6	106017	±	7914.85	102390	±	9380.87	***	ab - a - b - a - a
		Pelargonidin cation	617607	±	75200.2	1.06586e+06	±	102421	1290775	±	69270.2	960230	±	49578	2.88816e+06	±	182858	***	c - b - b - bc - a
		SUMMATION	1.24723e+06			2.03332e+06			1.99287e+06			2.00054e+06			4.46499e+06
FLAVONOIDS	Chalcone and derivatives	Naringin dihydrochalcone	658992	±	252746	279572	±	41788.7	1.28016e+06	±	243454	302564	±	88990.5	1.57524e+06	±	285496	***	bc - c - ab - c - a
		Isoliquiritin	92588.9	±	11482.6	66322.7	±	14076.7	72410.4	±	13386.4	55207.6	±	12135.2	69181	±	8266.84
		2-Hydroxy-3-methoxychalcone	18983.9	±	2525.73	17360.8	±	4134.59	115474	±	10967.3	229975	±	7779.66	166032	±	4288.14	***	d - d - c - a - b
		2'-Hydroxy-3,4,4',5-tetramethoxychalcone	448172	±	23414.7	391688	±	13228.6	111408	±	12165.1	142692	±	18704.3	77868.1	±	4215.16	***	a - a - b - b - b
		2',4'-Dihydroxy-3'-(2-hydroxybenzyl)-6'-methoxychalcone	124747	±	26527.3	103994	±	12582.6	93949.9	±	11737	130816	±	31920.5	108268	±	14825.1
		4-Benzyloxy-2'-hydroxy-3,4',6'-trimethoxychalcone	27591	±	3756.16	11532.3	±	3203.54	5507.12	±	2472.18	7030.62	±	3209.71	639.84	±	415.899	***	a - b - b - b - b
		4',6'-Dimethoxy-2'-hydroxy-4-methylchalcone	58478.8	±	12109.7	67806.6	±	8007.81	42302.5	±	6258.59	87085.6	±	6742.39	19025.9	±	6819.57	***	ab - ab - bc - a - c
		4',6'-Dimethoxy-4-dimethylamino-2'-hydroxychalcone	1.33638e+06	±	180093	1497935	±	64010	774936	±	70837.4	1.11591e+06	±	84731.9	513622	±	48022.1	***	a - a - bc - ab - c
		SUMMATION	2.76594e+06			2.43621e+06			2.49615e+06			2.07128e+06			2.52988e+06
FLAVONOIDS	Dihydroxychalcones	2,2'-Dihydroxychalcone	880282	±	29611.2	887054	±	16389.4	1.08965e+06	±	33683.3	1.0103e+06	±	26171.3	996627	±	15787.6	***	b - b - a - a - a
		2',6'-Dihydroxy 4,4'-dimethoxydihydrochalcone	71891.8	±	9940.06	75617.7	±	4025.15	40434	±	12628.5	12499.3	±	8373.18	22496	±	7765.61	***	a - a - ab - b - b
		2',6'-Dihydroxy 4'-methoxydihydrochalcone	216112	±	6429.76	239006	±	2726.25	290702	±	9651.99	275168	±	13882.7	781176	±	90992.1	***	b - b - b - b - a
		3,2'-Dihydroxychalcone	73713.4	±	3517	34159.3	±	5720.3	23426.5	±	5614.14	45400	±	5690.81	24418.9	±	5200.33	***	a - bc - c - b - bc
		Phlorizin	435457	±	33237.3	636528	±	19115.4	836463	±	43784.1	781101	±	86459	2.1772e+06	±	298475	***	b - b - b - b - a
		6''-O-Acetylphloridzin	118541	±	14685.7	83860.3	±	17468	64311.6	±	5668.27	59467.5	±	8109.95	6831.8	±	4416.71	***	a - ab - b - b - c
		SUMMATION	1.796e+06			1.95623e+06			2.34498e+06			2.18394e+06			4.00875e+06
FLAVONOIDS	Flavanones	Naringenin	345048	±	28585.6	430677	±	31156.5	1.46127e+06	±	218288	1.7447e+06	±	263487	2058450	±	115073	***	b - b - a - a - a
		Naringenin-4'-O-.beta.-D-glucuronide	159468	±	12718.6	218742	±	13183.1	192113	±	16636.9	231839	±	24990	320038	±	28296	***	b - b - b - b - a
		Naringenin-7-O-glucoside	372562	±	15702.6	370995	±	8581.74	450435	±	14526.6	400198	±	18724.8	701149	±	24489.4	***	c - c - b - bc - a
		Liquiritin	74788.4	±	4107.38	42806.4	±	4319.86	40146.3	±	2599.96	48175.5	±	5676.57	28072.7	±	2717.34	***	a - bc - bc - b - c
		Neoliquiritin	416414	±	33323.2	602734	±	24694.3	797456	±	42816.6	732346	±	46464.3	1.79512e+06	±	346388	***	b - b - b - b - a
		Glucoliquiritin apioside	23190.6	±	4670.28	132173	±	8834.95	180341	±	5892.56	159985	±	17983.4	172435	±	24415.8	***	b - a - a - a - a
		3,5,7,3',4'-Pentahydroxyflavanone	87775.9	±	7791.12	146191	±	9136.02	141374	±	12717.4	136149	±	8330.1	173259	±	10886.8	***	b - a - a - a - a
		5,7-Dimethoxy-4'-hydroxyflavanone	450505	±	40667.4	394231	±	11969.2	367096	±	19267.3	456440	±	16936.2	458409	±	50354.5
		Eriodictyol 7-O-neohesperidoside	23836.9	±	9031.49	72501.5	±	10078	20530.9	±	4930.66	60337.9	±	12048.5	159419	±	9578.8	***	cd - b - d - bc - a
		Eriodictyol-7-O-glucoside	334477	±	22740.2	330499	±	11308	302983	±	27237.4	314900	±	32090.5	387846	±	30135.2
		7-O-Methyleriodictyol	54890	±	10693.8	7940.12	±	3862.91	23031.3	±	6046.35	64067.1	±	8786.79	4381.83	±	4381.83	***	a - b - b - a - b
		Flavanomarein	376830	±	22351.7	395889	±	22939.4	340462	±	30261.3	345373	±	25164.3	336556	±	31582.6
		Flavanone 7-O-.beta.-D-glucoside	347461	±	23510.4	481193	±	28812.8	377275	±	39193.2	415363	±	48667.5	1881120	±	116988	***	b - b - b - b - a
		Flavanone diacetylhydrazone	119717	±	13124	124662	±	5285.41	79019	±	24144.3	111941	±	10296.9	84434	±	20987
		Helichrysin B	2.13946e+06	±	144152	2.24048e+06	±	46368.8	2.32942e+06	±	80063.1	1.93605e+06	±	104670	2.02133e+06	±	66956.2
		Narirutin 4'-O-glucoside	253798	±	23279.9	292826	±	10906.2	194900	±	10051.4	169635	±	18436.9	222398	±	26236.3
		Pinocembrin	9134.52	±	3022.58	12029	±	2874.51	4539.8	±	2885.38	0	±	0	58526	±	10837	***	b - b - b - b - a
		SUMMATION	5.58935e+06			6.29657e+06			7.30239e+06			7.3275e+06			1.08629e+07
FLAVONOIDS	Isoflavones	4'-Acetoxy-7-hydroxy-6-methoxyisoflavone	0	±	0	0	±	0	41031.6	±	19814.8	183982	±	13292.7	126357	±	11863.8	***	c - c - c - a - b
		4',5,7-Trihydroxy-6,8-diprenylisoflavone	682192	±	25412.9	554834	±	11180	534096	±	18763.6	529058	±	35043.4	242294	±	45612.1	***	a - b - b - b -c
		4',7-Dimethoxyisoflavone	337108	±	77675.4	437653	±	40487.2	189781	±	15609.7	408631	±	61170.7	182318	±	16506.5	***	ab - a - b - a - b
		6''-O-Acetyldaidzin	614598	±	39798.4	589964	±	35299.6	416710	±	44742.3	574610	±	103272	1112459	±	169784
		6''-O-Acetylgenistin	245652	±	21938.8	223322	±	7781.99	167921	±	14007.9	181384	±	10206.4	907168	±	156312	***	b - b - b - b - a
		6''-O-Malonyldaidzin	510908	±	97832.6	1.42565e+06	±	192337	4.83345e+06	±	373673	4.26798e+06	±	953794	3.03027e+07	±	5.245e+06	***	b - b - b - b - a
		6''-O-Malonylgenistin	363720	±	132780	338978	±	43893.2	1.23698e+06	±	117196	668646	±	100887	9.41356e+06	±	1.95892e+06	***	b - b - b - b - a
		Cuneatin 7-glucoside	22785.3	±	5732.34	24735.9	±	6493.94	22043.2	±	7713.03	9483.02	±	4292.66	50517.7	±	15501.5
		Formononetin	78143.2	±	9505.91	126622	±	7099.31	145978	±	6280.74	150350	±	12155.6	147288	±	6124.1	***	b - a - a - a - a
		SUMMATION	2.85511e+06			3.72176e+06			7.58798e+06			6.97412e+06			4.24847e+07
FLAVONOIDS	Flavones	Apiin	142758	±	10261.1	303452	±	18137.4	192002	±	12489.3	230369	±	7383.78	698555	±	52924.8	***	c - b - c - bc - a
		Apigenin	481659	±	196603	717928	±	129323	212099	±	16261.9	273838	±	33780.2	935626	±	129109
		Apigenin 7-glucoside	126152	±	21915.5	163750	±	23134	189166	±	18578.7	212544	±	8697.71	516936	±	36691.2	***	b - b - b - b - a
		Apigenin 7-glucuronide	42808.2	±	6101.36	74520.4	±	9855.47	80937.2	±	7256.32	145975	±	9645.62	275919	±	30795.5	***	c - c - bc - b - a
		Apigenin-4'-glucoside	1.7071e+06	±	107098	811975	±	76213.6	842510	±	103864	596577	±	27682.1	6602760	±	1.09392e+06	***	b - b - b - b - a
		3,8''-Biapigenin	247474	±	36030.9	497470	±	34569.8	427187	±	10492.5	521713	±	25149	680030	±	52148.5	***	c - b - b - b - a
		Luteolin	18593.1	±	2224.53	0	±	0	6219.07	±	1571.24	45614.9	±	11707.6	8454.83	±	3038.2	***	b - b - b - a - b
		Luteolin 7-glucoside	332345	±	64725.7	230712	±	31223.5	296118	±	59680.7	502932	±	95701	410482	±	66213.4
		Luteolin 7-methyl ether	80509.7	±	13128.4	238761	±	8790.77	97903.8	±	12293.5	136207	±	11251.4	470444	±	18696.1	***	d - b - cd - c - a
		Luteolin-7,3'-di-O-glucoside	179835	±	7639.8	327432	±	21039.8	179664	±	16731.6	221487	±	15841.6	698751	±	40570.7	***	c - b - c - c - a
		3,4-Diphenylmethylideneluteolin	290747	±	23690.1	258833	±	14321.1	241312	±	4041.75	307533	±	25217.9	511217	±	36461.7	***	b - b - b - b - a
		7-O-Benzylluteolin	201950	±	11304.8	200135	±	7990.05	172484	±	9323.84	111022	±	24864.8	51866.8	±	6636.95	***	a - a - a - b - c
		8-C-(2-Rhamnosyl-6-deoxyhexopyranosulyl)luteolin	94436.7	±	13607.6	152286	±	9000.24	97987	±	8497.53	119169	±	12590.2	228964	±	6841.54	***	c - b - c - bc - a
		2''-Galloylhyperin	43824	±	8965.28	59748.4	±	6336.94	24908.9	±	5559.48	63468	±	9584.15	137370	±	11174.9	***	bc - bc - c - b - a
		3,3',7,8-Tetramethoxyflavone	0	±	0	2371.62	±	2371.62	25123.9	±	9945.81	40971.1	±	16560.6	40082.8	±	17926.4
		3,7-Dihydroxy-3',4'-dimethoxyflavone	234708	±	36363.4	194926	±	18244.1	390267	±	15895.7	287600	±	27645.7	300031	±	14171.9	***	bc - c - a - bc - ab
		3',4'-Dihydroxy-.alpha.-naphthoflavone	6047.78	±	3232.96	31674.2	±	3761.79	60842.6	±	12019	10492	±	7827.45	63178.3	±	5856.19	***	c - bc - ab - c - a
		3',4',5,7-Tetrahydroxy-3,6,8-trimethoxyflavone	454749	±	47067.6	724096	±	33516.2	656592	±	62444.7	941209	±	63149.2	1.65222e+06	±	140416	***	c - bc - bc - b - a
		3',4',5,7-Tetrahydroxy-6,8-dimethoxyflavone	12924.3	±	5666.42	2684.08	±	1295.05	3458.28	±	1104.61	11014.9	±	5695.14	0	±	0
		3',4',5',5,6,7-Hexamethoxyflavone	203927	±	14843.9	228649	±	24026.2	200837	±	9238.74	217478	±	10567.6	224326	±	12028.8
		3',5'-Dimethoxy-3,5,7,4'-tetrahydroxyflavone	63020.3	±	6456.97	106186	±	9644.76	80326.7	±	14337.1	70793	±	5778.27	268186	±	20441.9	***	b - b - b - b - a
		4',5,7-Trihydroxy 3,3',6,8-tetramethoxyflavone	214471	±	29616.5	1.88739e+06	±	77205.7	2491920	±	174422	2.55349e+06	±	199192	2192875	±	195133	***	c - b - b - a - b
		Baicalin	99751.5	±	11063.6	109164	±	11260.4	91528.3	±	16345.8	135027	±	22766.2	183199	±	18701.7
		Isoginkgetin	2009545	±	204798	5.2598e+06	±	223245	2.96923e+06	±	95201.1	3.77379e+06	±	100112	9312930	±	501219	***	d - b - cd - c - a
		Isoorientin	637164	±	44313.1	667604	±	30676.8	545961	±	42005.6	616147	±	36795.3	2.00966e+06	±	170779	***	b - b - b - b - a
		Licoflavone A	126713	±	7966.54	122126	±	4756.35	438618	±	34498.7	376147	±	26586.7	874587	±	73492.2	***	c - c - b - b - a
		Mosloflavone	39267.8	±	6003.83	43669.9	±	3800.43	47068	±	3908.86	43031.2	±	1320.62	26987.2	±	2478.99
		Saponarin	209087	±	12996.2	234089	±	14385.7	237951	±	22766.4	251883	±	9406.26	763526	±	94490.6	***	b - b - b - b - a
		Skullcapflavone II	489029	±	44938.1	670534	±	66478.5	1.06325e+06	±	49072.4	676765	±	42864.9	1.27204e+06	±	82508.2	***	b - b - a - b - a
		Volkensiflavone	611430	±	98261	885884	±	55357.2	462896	±	55179.6	900512	±	37121.8	2.01122e+06	±	34765.4	***	c - b - c - b - a
		Wogonoside	152575	±	23725.8	251951	±	17677	85918.4	±	11564.3	175555	±	15866.3	145119	±	10552.1	***	bc - a - c - b - bc
		SUMMATION	9.5546e+06			1.54598e+07			1.29123e+07			1.45704e+07			3.35675e+07
FLAVONOIDS	Flavonols	3-O-[.beta.-D-Apiofuranosyl-(1->2)-[.beta.-D-glucopyranosyl-(1->6)]-.beta.-D-glucopyranoside]spinacetin	160378	±	29597.1	121751	±	14778.9	238565	±	35709.1	94502.8	±	12720.2	133724	±	8417.43	***	ab - b - a - b - b
		3'',4''-Di-O-p-coumaroylafzelin	82989.6	±	13132.4	105609	±	16259.5	102846	±	5674.85	73895.8	±	5046.05	59398.3	±	14160.4
		6''-O-(3-Hydroxy-3-methylglutaroyl)hyperin	168040	±	77299.2	87747.8	±	13302.3	57752.8	±	19072.9	32263.4	±	7509.55	125940	±	18264.6
		6''-O-Malonylisoquercitrin	40655.5	±	12837.8	21762.5	±	5284.4	44758.4	±	11459.8	40269.3	±	15950	44428	±	8595.85
		Afzelin	190208	±	9722.91	99798.2	±	22226.8	111288	±	16488.6	90503.9	±	19873.4	791421	±	108475	***	b - b - b - b - a
		Hyperin	13017.4	±	4573.62	63539.7	±	4267.48	44816.9	±	6762.04	55430.4	±	9285.21	230296	±	14734.8	***	c - b - bc - b - a
		Isoquercitin	336634	±	29444.5	771776	±	49542.2	417821	±	42430.3	397384	±	13182.2	1943225	±	125840	***	c - b - c - c - a
		Kaempferol 3-.alpha.-L-arabinoside	622140	±	31214.6	606301	±	14572.5	649494	±	21369.5	605046	±	27968.3	589018	±	12516.9
		Kaempferol 3-O-rutinoside	182769	±	12878.4	230878	±	17054.1	208559	±	7075.62	226428	±	25349.9	382124	±	18841.3	***	b - b - b - b - a
		Kaempferol 3-O-vicianoside	113764	±	5109.17	181336	±	4064.62	166205	±	17998.3	215618	±	8949.61	369967	±	23422.4	***	c - b - bc - b - a
		Kaempferol 3-sophoroside 7-glucoside	109659	±	14438.6	88902.6	±	13070.1	97962	±	6152.57	89168.7	±	20882.6	201362	±	13956	***	b - b - b - b - a
		Kaempferol 3-ss-D-galactoside	1.7249e+06	±	160508	1364485	±	38036.4	564392	±	48227.7	711832	±	26642.2	2.53876e+06	±	199182	***	b - b - c - c - a
		Miquelianin	13993	±	3081.04	36838.7	±	6590.37	96579.1	±	15978.3	71539.4	±	4374.52	22125.9	±	5778.85	***	c - bc - a - ab - c
		Myricetin	98973.6	±	16622.9	181300	±	8786.78	281563	±	16672.2	148951	±	22786.6	762410	±	117873	***	b - b - b - b - a
		Quercetin	107490	±	14650.5	222977	±	21495.4	143551	±	16672.1	192399	±	10245.9	196138	±	52577.6
		Quercetin 3,5,7,3',4'-pentamethyl ether	187858	±	21913.4	139819	±	6041.32	169409	±	3692.69	176369	±	5512.7	135539	±	5848.04
		Quercitrin	266618	±	44703.4	195490	±	19055.7	211003	±	21172.7	204048	±	29567.4	370995	±	27560.5
		Rutin	41714.6	±	9345.19	26504.4	±	4491.32	7124.63	±	4514.64	16664	±	3673.99	14642.2	±	7252.66			Significance	Hotelling T2 WITH NORM	T0d - T1d - T2d -T3d - T20d
		SUMMATION	4.4618e+06			4.54682e+06			3.61369e+06			3.44231e+06			8.91151e+06					***	406.9	c - bc - b - bc - a
FLAVONOIDS	3-deoxyanthocyanidins	Apigeninidin-5O glucoside cation	2.66989e+06	±	224947	7724644	±	766892	17585550	±	1.18062e+06	1.51188e+07	±	2.05965e+06	4.59336e+07	±	6.55592e+06	***	c - bc - b - bc - a	***	655.3	b - b - b - b - a
		Luteolinidin-5O glucoside cation	2.19111e+07	±	1.29494e+06	1.56375e+07	±	1.80383e+06	11831739	±	1.25839e+06	6.83671e+06	±	324494	68575980	±	9.04479e+06	***	b - b - b - b - a	***	67.811	b - b - b - b - a
		SUMMATION	2.4581e+07			2.33622e+07			29417289			21955511			1.1451e+08					***	0.49118	a - b - b - b - b
FLAVONOIDS	Flavan-3-ols	(+)-Catechin	931191	±	58274.8	674382	±	24649.6	707400	±	22660.3	669593	±	36820.9	568676	±	27467.3	***	a - b - b - b - b	***	65.436	b - b - b - b - a
		(-)-Catechin	6978705	±	467329	8.56041e+06	±	514987	6793530	±	413423	7323755	±	206090	1.41414e+07	±	825359	***	b - b - b - b - a	***	8.1671	b - b - a - a - a
		(-)-Catechin gallate	715207	±	85237.2	717005	±	51450.2	1.19039e+06	±	30754.1	1.0535e+06	±	65192	1.03233e+06	±	83690.7	***	b - b - a - a - a	***	6.2679	c - b - b - b - a
		(-)-Epigallocatechin	1.2596e+06	±	91807.8	2.03011e+06	±	55042.3	1.71144e+06	±	81098.5	1.88715e+06	±	91209.7	3.22241e+06	±	119301	***	c - b - b - b - a	***	1.1213	c - b - bc - b - a
		(-)-Gallocatechin 3-gallate	143891	±	25756.7	258696	±	26457.7	205440	±	21950.7	271770	±	19553.9	782955	±	37778.8	***	c - b - bc - b - a	***	8.2939	b - b - a - a - a
		Catechin 7-arabinofuranoside	123126	±	25116.1	62199.7	±	20347.7	486330	±	20912.5	486857	±	34058.4	511529	±	29978.5	***	b - b - a - a - a	***	15.472	b - b - b - b - a
		SUMMATION	1.01517e+07			1.23028e+07			1.10945e+07			1.16926e+07			2.02593e+07					***	4.969	c - b - c - bc - a
FLAVONOIDS	Proanthocyanidins	Procyanidin A1	790862	±	77568	1.41163e+06	±	48012.7	947948	±	76210.3	1.14779e+06	±	64867.8	2303695	±	136387	***	c - b - c - bc - a	***	31.927	b - b - b - b - a
		Procyanidin B2	648896	±	79191.7	1.80953e+06	±	171070	1.06665e+06	±	116251	1.23866e+06	±	95389.5	5.90043e+06	±	589523	***	b - b - b - b - a	***	14.395	b - b - b - b - a
		Procyanidin C1	329058	±	37755	926335	±	73438.5	546509	±	60700.9	771918	±	46322.3	3.17444e+06	±	347719	***	b - b - b - b - a	***	11.838	c - b - bc - bc - a
		SUMMATION	1.76882e+06			4.14749e+06			2.56111e+06			3.15836e+06			1.13786e+07
FLAVONOIDS	Curcuminoids	Demethoxycurcumin	100999	±	5907.98	82640.3	±	9439.82	79007.8	±	6677.42	104188	±	8418.79	86435.6	±	9560.35					a - a - a - a - a
		SUMMATION	100999			82640.3			79007.8			104188			86435.6					***	141.69	b - b - b - b - a
HYDROLYZABLE TANNINS	Hydrolyzable tannins	1,2,3,4-Tetragalloylglucose	93344.6	±	4446.21	55489.5	±	5792.98	87030.4	±	7065.44	206771	±	50354.6	15111.7	±	3257.2	***	b - b - b - a - b	***	0.26326	b - b - b - a - b
		1,2,3,4,6-Pentagalloyl .beta.-D-glucose	77992.3	±	6474.57	18367.9	±	6843.16	15450.8	±	5015.62	5529.33	±	3588.34	243554	±	34777.4	***	b - bc - bc - c - a	***	0.24054	b - bc - bc - c - a
		1,2,4,6-Tetragalloylglucose	153113	±	27170.6	150610	±	22533	136612	±	29362.5	77067.7	±	11806.5	62981.4	±	9810.04
		1,3,6-Tri-O-galloyl-.beta.-D-glucose	7115.46	±	2949.8	53055.1	±	16326.9	31973.6	±	5682.38	13882.8	±	6018.53	267962	±	29647.1	***	b - b - b - b - a	***	0.13329	b - b - b - b - a
		3,4-Di-O-galloylquinic acid	12744.3	±	4326.38	16872.3	±	2205.3	12209.4	±	4351.56	27120.7	±	6160.92	72356.6	±	7384.91	***	b - b - b - b - a	***	0.01753	b - b - b - b - a
		6-O-p-Coumaroyl-1,2-di-O-galloyl-.beta.-D-glucopyranose	122920	±	21133	343530	±	17782	214862	±	19394.6	270440	±	13930	742604	±	36175.5	***	d - b - cd - bc - a	***	0.72975	d - b - cd - bc - a
		Quercetagetin-7-O-glucoside	231517	±	108162	61432.5	±	6603.14	22230.5	±	6801.16	27396.2	±	4045.09	131613	±	15946
		SUMMATION	698747			699357			520368			628207			1.53618e+06					***	0.34843	b - b - b - b - a
LIGNANS	Lignans	(-)-Hydroxymatairesinol	0	±	0	53269.3	±	8536.34	24081.1	±	5213.1	40797.6	±	4124.36	36335.4	±	6364.75	***	c - a - b - ab - ab	***	0.10877	b - b - b - b - a
		(-)-Secoisolariciresinol	1616310	±	103173	1.2065e+06	±	61935.9	1229720	±	65169.4	1329230	±	65614	1.0922e+06	±	78449.1			***	0.01702	c - a - b - ab - ab
		(-)-Syringaresinol-4-O-.beta.-D-glucopyranoside	62764.5	±	7129.49	59534.9	±	5529.94	59062.3	±	5487.45	53420.8	±	5850.01	11213.3	±	6584.05	***	a - a - a - a - b
		(3S,3'S,4S,4'S)-7,7',9,9'-Tetramethoxy-3,3'-dimethyl-3,3',4,4'-tetrahydro-1H,1'H-[5,5'-bibenzo[g]isochromene]-4,4',10,10'-tetrol	1.01738e+06	±	96937	763186	±	40098.2	826992	±	25456.7	569830	±	65691.3	576558	±	28352	***	a - bc - ab - c - c	***	0.01013	a - a - a - a - b
		Enterodiol	2.81901e+06	±	58850.8	2.74123e+06	±	73560.4	2.54481e+06	±	83664.5	2741815	±	162405	1.08088e+06	±	108096	***	a - a - a - a - b	***	1.6735	a - bc - ab - c - c
		Epipinoresinol-4,4'-di-O-.beta.-D-glucopyranoside	351742	±	16118.4	335770	±	16436.3	316664	±	17989.9	380591	±	44399.1	302694	±	22998.3			***	10.074	a - a - a - a - b
		Matairesinoside	3617360	±	199865	3769735	±	83189.5	3064320	±	105399	2909175	±	221833	2.33138e+06	±	115493	***	b - a - bc - cd - d
		Pinoresinol	150180	±	36925.2	157068	±	11403.5	116374	±	12206.1	147299	±	22661.6	95311.2	±	9791.12			***	24.246	b - a - bc - cd - d
		Secoisolariciresinol diglucoside	1145080	±	57840	986745	±	26503.4	1.22354e+06	±	94798.4	1709050	±	169285	1.31774e+06	±	123350
		Silychristin	73513.5	±	6363.96	50602	±	10761.9	28826	±	9735.19	17693.4	±	7936.83	47388.9	±	8841.8
		Silydianin	67689.6	±	24316.6	154866	±	16409.1	133924	±	14301.8	395854	±	18542	911492	±	27426.2	***	d - c - cd - b - a
		SUMMATION	1.0921e+07			1.02785e+07			9.56831e+06			1.02948e+07			7.8032e+06					***	4.1479	d - c - cd - b - a
STILBENOIDS	Stilbenoids	Deoxyrhapontin	171720	±	17515.9	238021	±	20941.2	57396.5	±	25883.3	43807.2	±	17540.2	751105	±	62737	***	bc - b - c - c - a	***	3.907	a - a - a - a - b
		Oxyresveratrol	33264.3	±	8989.79	45098.5	±	5828.29	0	±	0	0	±	0	0	±	0	***	a - a - b - b - b	***	1.5376	a - a - a - a - b
		Piceatannol	200535	±	18274.8	242488	±	20825.3	163995	±	13086.6	250938	±	34207.4	174118	±	13059.1			***	1.8591	bc - b - c - c - a
		Resveratrol 4'-O-D-glucuronide	738047	±	51363.9	1.01603e+06	±	66409.1	597910	±	38608	382906	±	32463.2	2.30247e+06	±	240735	***	bc - b - bc - c - a	***	0.06978	a - a - b - b - b
		Viniferin	72459.6	±	5805.65	70875.7	±	9046.1	131825	±	16584.6	62167.6	±	13060.2	52866	±	7645.92
		SUMMATION	1.21603e+06			1.61251e+06			951127			739818			3.28056e+06					***	9.3859	bc - b - bc - c - a
																				***	1.9782	bc - b - c - c - a
																				***	0.68035	bc - b - c - c - a

## Sheet: B
	EXP1			EXP2			EXP1			EXP2			EXP1			EXP2			EXP1			EXP2			EXP1			EXP2
SUB-CLASS	T0d.1	T0d.2	T0d.3	T0d.4	T0d.5	T0d.6	T1d.1	T1d.2	T1d.3	T1d.4	T1d.5	T1d.6	T2d.1	T2d.2	T2d.3	T2d.4	T2d.5	T2d.6	T3d.1	T3d.2	T3d.3	T3d.4	T3d.5	T3d.6	T20d.1	T20d.2	T20d.3	T20d.4	T20d.5	T20d.6
Hydroxybenzoic acids	811423	650873	866261	1733090	2782710	1014560	1302440	1233010	1095850	1.29955e+06	1442300	712516	1905410	978915	1.91775e+06	1415830	1596680	4407150	686137	1166960	747529	775923	1021590	1.03388e+06	518333	575658	278151	1156760	597155	987997
Hydroxycinnamic acid and derivatives	2.58203e+07	22881279	2.53552e+07	2.1024e+07	2.18327e+07	1.93957e+07	4.16815e+07	40337854	4.21379e+07	4.13813e+07	42707655	5.2309e+07	38597082	3.45928e+07	3.82295e+07	3.50455e+07	3.56559e+07	3.9854e+07	4.4298e+07	3.89793e+07	3.76069e+07	3.9481e+07	4.60204e+07	4.17901e+07	5.94023e+07	7.53573e+07	72381046	7.74049e+07	8.07535e+07	8.71329e+07
Quinic acid and derivatives	323497670	2.66098e+08	261140022	187425176	188381991	129910676	401423624	382114919	409349892	411379433	378649203	497660106	294347507	221853383	288002832	241480449	253303810	282363780	393445615	361561319	363843860	399315161	334223657	345518238	780447776	878375402	925335203	929258204	979909043	1106984401
Chlorogenic acid and derivatives	8.0503e+07	6.29177e+07	7.83145e+07	5.94945e+07	5.50953e+07	42774270	1.8818e+08	179979740	1.77365e+08	176338070	1.73014e+08	2.25371e+08	1.95539e+08	1.84715e+08	181828830	158950190	1.68524e+08	186013950	293326550	2.08125e+08	236749260	249766062	2.45137e+08	2.19693e+08	2.93343e+08	4.37105e+08	4.42528e+08	391989836	4.66959e+08	5.02712e+08
Coumarins	2.3319e+07	1.87507e+07	1.85303e+07	1.60146e+07	1.35411e+07	1.03167e+07	24278265	2.35528e+07	2.17578e+07	2.13124e+07	1.9586e+07	1.8018e+07	1.65712e+07	1.39518e+07	1.22745e+07	1.11422e+07	9.96657e+06	1.04784e+07	24305422	2.26692e+07	1.9349e+07	1.79426e+07	1.89597e+07	1.72726e+07	1.71232e+07	1.46735e+07	1.17602e+07	1.44753e+07	1.21718e+07	1.15691e+07
Anthocyanins / Anthocyanidins	1.27217e+06	1.19346e+06	1.32275e+06	1.43383e+06	1.44051e+06	820672	1.8293e+06	1.94041e+06	1.8628e+06	1.92216e+06	2.02196e+06	2623325	1.97557e+06	1.80927e+06	2.19112e+06	1685231	2.13046e+06	2.16555e+06	2.0773e+06	1.94268e+06	2.00806e+06	1884239	1946712	2.14423e+06	3782051	4311686	4.08883e+06	4.48313e+06	4970561	5.15368e+06
Chalcone and derivatives	2.86713e+06	2.35025e+06	2.39991e+06	2.69543e+06	2.95135e+06	3.33157e+06	2.58858e+06	2.43905e+06	2.45088e+06	2.34918e+06	2.39398e+06	2.39558e+06	2012231	2.20555e+06	2.19221e+06	2.34884e+06	3047321	3.17074e+06	1.97269e+06	2.30176e+06	1.99343e+06	1.71367e+06	2.27485e+06	2.1713e+06	1.9446e+06	2.1693e+06	2.01602e+06	2.54586e+06	3.05883e+06	3.44465e+06
Dihydroxychalcones	1.72197e+06	1.634e+06	1.86413e+06	1.71771e+06	1.91151e+06	1.92666e+06	1.94946e+06	1.9745e+06	1.92293e+06	1.86536e+06	2066347	1.95877e+06	2115130	2.35495e+06	2.53865e+06	2.52726e+06	2.29345e+06	2.24047e+06	2.44894e+06	2.09207e+06	2.03787e+06	2.244e+06	2.05679e+06	2223960	2244586	4.65288e+06	3.90243e+06	4.39839e+06	4.45674e+06	4.39749e+06
Flavanones	5.94119e+06	4.81645e+06	5277864	5.89177e+06	6.31204e+06	5.29681e+06	6.05005e+06	6256441	6.18122e+06	6.44978e+06	6.1194e+06	6.72252e+06	7.76123e+06	6.864e+06	6.23776e+06	7.21747e+06	7.21815e+06	8.51577e+06	7.50095e+06	6.44451e+06	7.00239e+06	6.74963e+06	8.56962e+06	7.69792e+06	8.85757e+06	1.23284e+07	1.08598e+07	1.13699e+07	1.11543e+07	1.06077e+07
Isoflavones	2.97668e+06	2.31471e+06	2.50141e+06	2.50742e+06	3.3713e+06	3459131	4098419	3.5168e+06	3.25931e+06	3.44949e+06	3.49225e+06	4.51429e+06	6.82072e+06	8.18098e+06	8.59361e+06	8840616	6.00445e+06	7.08753e+06	1.25112e+07	5.42402e+06	5776080	7401551	4.84033e+06	5891603	8.56691e+06	4.40868e+07	4.09075e+07	5.49673e+07	4.85133e+07	5.78662e+07
Flavones	1.14213e+07	9.67898e+06	9.54408e+06	9.60728e+06	9.49681e+06	7.57919e+06	1.37232e+07	1.63516e+07	15174763	1.5424e+07	1.48211e+07	1.72642e+07	1.29886e+07	1.12324e+07	1.27327e+07	1.27013e+07	1.34853e+07	1.43334e+07	1.5051e+07	1.42713e+07	14048307	1.37975e+07	1.54078e+07	1.48462e+07	2.49382e+07	3.03915e+07	3.3583e+07	3.72253e+07	3.50822e+07	4.0185e+07
Flavonols	4.51198e+06	4.45777e+06	4.59507e+06	4.21886e+06	4.63133e+06	4.35577e+06	4.29076e+06	4.45562e+06	4.29842e+06	4.4381e+06	4.49034e+06	5.30766e+06	3.63139e+06	3.06518e+06	3.50521e+06	3.56466e+06	3.92574e+06	3.98996e+06	3.4013e+06	3.41794e+06	3402083	3.27047e+06	3.34265e+06	3.81944e+06	7.73202e+06	8.91343e+06	7.8309e+06	9.10927e+06	1.02084e+07	9.67508e+06
3-deoxyanthocyanidins	28275566	20993441	2.33704e+07	21434358	24759519	28652642	25221628	18065212	20395464	19143105	22969545	34378110	23336217	26603487	35220850	36822590	27264300	27256290	31826151	17285601	20167752	24217876	17466935	20768751	49539650	109905390	97698330	140136930	1.39821e+08	149956720
Flavan-3-ols	1.15865e+07	9.55304e+06	9826959	11337449	10987878	7.61852e+06	1.19352e+07	1.20158e+07	1.14956e+07	1.08296e+07	12130309	15410355	12294629	9488756	12527049	10425513	11657768	10173492	11672386	11590088	12002589	11534595	10684450	12671640	17216346	19847600	20559066	18939567	21491657	23501321
Proanthocyanidins	2178095	1706087	1779196	1995994	2062285	891236	4113978	4053268	3736989	3383393	4117984	5479330	3092424	1853772	3301663	2287594	2868315	1962870	2813050	3154770	3545549	3455468	2395428	3585902	7803610	10812140	11599910	9643920	13378510	15033290
Curcuminoids	100452	80328.6	102632	93019.4	124091	105469	54298.1	101613	114915	87508.2	74187.3	63320.4	84640.6	89763.5	71706.6	96212.1	81598.8	50125	98667.2	135310	77893.3	96941.2	94897.3	121421	79630	123821	106526	70253	73540.7	64842.9
Hydrolyzable tannins	381502	1.20764e+06	658624	649062	540079	755574	598678	687112	619517	694866	669129	926840	437545	456533	638721	600458	497433	491519	497495	879006	532257	626106	691812	542568	1.16651e+06	1.46789e+06	1.594e+06	1441843	1.53518e+06	2.01167e+06
Lignans	1.14629e+07	1.01066e+07	1.0046e+07	1.04284e+07	1.2493e+07	1.09893e+07	1.101e+07	1.0491e+07	1.01793e+07	1.05571e+07	9.62217e+06	9.8114e+06	1.08619e+07	9.49567e+06	9.55209e+06	9.60989e+06	8.52822e+06	9.3621e+06	8.72282e+06	1.24223e+07	1.05039e+07	9.03994e+06	1.0398e+07	10681606	9.04471e+06	7.13006e+06	7.73577e+06	8.73776e+06	6.828e+06	7.34289e+06
Stilbenoids	1.42021e+06	1055675	1.08025e+06	1.27669e+06	1.19541e+06	1.26791e+06	1.8309e+06	1.52182e+06	1.368e+06	1.64114e+06	1.65298e+06	1.66024e+06	987440	916135	839710	877115	985874	1.10049e+06	779596	823146	835877	458813	726734	814745	2.71537e+06	3.00978e+06	2586210	3.23051e+06	4.15771e+06	3.98379e+06

## Sheet: B1
CLASS	SUB-CLASS	Average T0d		SE T0d	Average T1d		SE T1d	Average T2d		SE T2d	Average T3d		SE T3d	Average T20d		SE T20d	Significance	Tukey's HSD, T0d - T1d - T2d -T3d - T20d
PHENOLIC ACIDS	Hydroxybenzoic acids	1.30982e+06	±	332420	1.18094e+06	±	104325	2.03696e+06	±	494922	905336	±	79201.1	685676	±	132582
	Hydroxycinnamic acid and derivatives	2.27182e+07	±	1.02139e+06	4.34259e+07	±	1.80594e+06	3.69958e+07	±	887491	4.13626e+07	±	1.33941e+06	7.54053e+07	±	3.80957e+06	***	c - b - b - b - a
	Quinic acid and derivatives	2.26076e+08	±	2.85684e+07	4.1343e+08	±	1.77483e+07	2.63559e+08	±	1.18758e+07	366317975	±	1.05137e+07	9.33385e+08	±	4.42715e+07	***	d - b - cd - bc - a
	Chlorogenic acid and derivatives	6.31832e+07	±	5.84393e+06	1.86708e+08	±	8.00961e+06	1.79262e+08	±	5.39971e+06	2.42133e+08	±	1.20791e+07	4.2244e+08	±	2.97978e+07	***	c - b - b - b - a
	SUMMATION	3.13287e+08			6.44744e+08			4.81853e+08			6.50719e+08			1.43192e+09
COUMARINS	Coumarins	1.67454e+07	±	1.84887e+06	2.14175e+07	±	962309	1.23974e+07	±	1.01684e+06	2.00831e+07	±	1.13721e+06	1.36289e+07	±	892102	***	ab - a - b - a - b
	SUMMATION	1.67454e+07			2.14175e+07			1.23974e+07			2.00831e+07			1.36289e+07
FLAVONOIDS	Anthocyanins / Anthocyanidins	1.24723e+06	±	93691.9	2.03332e+06	±	121096	1.99287e+06	±	84990.6	2.00054e+06	±	39313.5	4.46499e+06	±	213044	***	c - b - b - b - a
	Chalcone and derivatives	2.76594e+06	±	150144	2.43621e+06	±	33886.5	2.49615e+06	±	199296	2.07128e+06	±	90963.5	2.52988e+06	±	248561
	Dihydroxychalcones	1795997	±	49298	1.95623e+06	±	27005.5	2.34498e+06	±	67636.8	2.18394e+06	±	63608.1	4.00875e+06	±	367066	***	b - b - b - b - a
	Flavanones	5.58935e+06	±	224908	6.29657e+06	±	101978	7.30239e+06	±	317425	7.3275e+06	±	312489	1.08629e+07	±	468193	***	c - bc - b - b - a
	Isoflavones	2.85511e+06	±	198671	3.72176e+06	±	196014	7.58798e+06	±	457484	6.97412e+06	±	1.16052e+06	4.24847e+07	±	7.26686e+06	***	b - b - b - b - a
	Flavones	9.5546e+06	±	496936	1.54598e+07	±	501911	1.29123e+07	±	418436	1.45704e+07	±	256108	3.35675e+07	±	2.19103e+06	***	c - b - bc - b - a
	Flavonols	4.4618e+06	±	63060.4	4.54682e+06	±	155936	3.61369e+06	±	135929	3.44231e+06	±	78652.3	8.91151e+06	±	402612	***	bc - b - cd - d - a
	3-deoxyanthocyanidins	2.4581e+07	±	1.34781e+06	2.33622e+07	±	2.44692e+06	29417289	±	2.18115e+06	21955511	±	2.22941e+06	1.1451e+08	±	1.5361e+07	***	b - b - b - b - a
	Flavan-3-ols	1.01517e+07	±	606755	1.23028e+07	±	651310	1.10945e+07	±	506096	1.16926e+07	±	265007	2.02593e+07	±	881098	***	b - b - b - b - a
	Proanthocyanidins	1.76882e+06	±	189687	4.14749e+06	±	290805	2.56111e+06	±	248872	3.15836e+06	±	193416	1.13786e+07	±	1.05698e+06	***	c - b - bc - bc - a
	Curcuminoids	100999	±	5907.98	82640.3	±	9439.82	79007.8	±	6677.42	104188	±	8418.79	86435.6	±	9560.35
	SUMMATION	6.48725e+07			7.63458e+07			8.14023e+07			7.54807e+07			2.53064e+08
HYDROLYZABLE TANNINS	Hydrolyzable tannins	698747	±	114324	699357	±	48077.4	520368	±	33022.6	628207	±	57901	1.53618e+06	±	112494	***	b - b - b - b - a
	SUMMATION	698747			699357			520368			628207			1.53618e+06
LIGNANS	Lignans	1.0921e+07	±	384756	1.02785e+07	±	209501	9.56831e+06	±	305777	1.02948e+07	±	540862	7.8032e+06	±	366757	***	a - a - a - a - b
	SUMMATION	1.0921e+07			1.02785e+07			9.56831e+06			1.02948e+07			7.8032e+06
STILBENOIDS	Stilbenoids	1.21603e+06	±	55568.4	1.61251e+06	±	63362	951127	±	38275.5	739818	±	58452.9	3.28056e+06	±	267165	***	bc - b - c - c - a
	SUMMATION	1.21603e+06			1.61251e+06			951127			739818			3.28056e+06

## Sheet: C
	EXP1			EXP2			EXP1			EXP2			EXP1			EXP2			EXP1			EXP2			EXP1			EXP2
CLASS	T0d.1	T0d.2	T0d.3	T0d.4	T0d.5	T0d.6	T1d.1	T1d.2	T1d.3	T1d.4	T1d.5	T1d.6	T2d.1	T2d.2	T2d.3	T2d.4	T2d.5	T2d.6	T3d.1	T3d.2	T3d.3	T3d.4	T3d.5	T3d.6	T20d.1	T20d.2	T20d.3	T20d.4	T20d.5	T20d.6
PHENOLIC ACIDS	4.30632e+08	3.52547e+08	3.65676e+08	2.69677e+08	2.68093e+08	1.93095e+08	6.32587e+08	603665523	6.29949e+08	6.30398e+08	5.95813e+08	7.76053e+08	5.30389e+08	442140182	5.09979e+08	4.36892e+08	4.59081e+08	5.12639e+08	7.31756e+08	6.09832e+08	6.38948e+08	6.89338e+08	6.26403e+08	6.08035e+08	1.13371e+09	1.39141e+09	1.44052e+09	1.39981e+09	1.52822e+09	1.69782e+09
COUMARINS	2.3319e+07	1.87507e+07	1.85303e+07	1.60146e+07	1.35411e+07	1.03167e+07	24278265	2.35528e+07	2.17578e+07	2.13124e+07	1.9586e+07	1.8018e+07	1.65712e+07	1.39518e+07	1.22745e+07	1.11422e+07	9.96657e+06	1.04784e+07	24305422	2.26692e+07	1.9349e+07	1.79426e+07	1.89597e+07	1.72726e+07	1.71232e+07	1.46735e+07	1.17602e+07	1.44753e+07	1.21718e+07	1.15691e+07
FLAVONOIDS	7.2853e+07	5.87785e+07	6.25844e+07	6.29331e+07	6.80486e+07	6.40377e+07	7.58549e+07	71170232	7.08933e+07	6.93416e+07	7.46974e+07	9.61175e+07	7.61128e+07	7.37481e+07	8.91125e+07	8.85173e+07	7.99768e+07	8.09462e+07	9.13736e+07	6.80601e+07	7.2062e+07	7.63659e+07	6.90805e+07	7.59424e+07	1.32705e+08	2.47543e+08	2.33152e+08	2.9289e+08	2.92209e+08	3.19886e+08
HYDROLYZABLE TANNINS	381502	1.20764e+06	658624	649062	540079	755574	598678	687112	619517	694866	669129	926840	437545	456533	638721	600458	497433	491519	497495	879006	532257	626106	691812	542568	1.16651e+06	1.46789e+06	1.594e+06	1441843	1.53518e+06	2.01167e+06
LIGNANS	1.14629e+07	1.01066e+07	1.0046e+07	1.04284e+07	1.2493e+07	1.09893e+07	1.101e+07	1.0491e+07	1.01793e+07	1.05571e+07	9.62217e+06	9.8114e+06	1.08619e+07	9.49567e+06	9.55209e+06	9.60989e+06	8.52822e+06	9.3621e+06	8.72282e+06	1.24223e+07	1.05039e+07	9.03994e+06	1.0398e+07	10681606	9.04471e+06	7.13006e+06	7.73577e+06	8.73776e+06	6.828e+06	7.34289e+06
STILBENOIDS	1.42021e+06	1055675	1.08025e+06	1.27669e+06	1.19541e+06	1.26791e+06	1.8309e+06	1.52182e+06	1.368e+06	1.64114e+06	1.65298e+06	1.66024e+06	987440	916135	839710	877115	985874	1.10049e+06	779596	823146	835877	458813	726734	814745	2.71537e+06	3.00978e+06	2586210	3.23051e+06	4.15771e+06	3.98379e+06

## Sheet: C1
CLASS	Average T0d		SE T0d	Average T1d		SE T1d	Average T2d		SE T2d	Average T3d		SE T3d	Average T20d		SE T20d	Significance	Tukey's HSD, T0d - T1d - T2d -T3d - T20d
PHENOLIC ACIDS	3.13287e+08	±	3.48551e+07	6.44744e+08	±	2.70161e+07	4.81853e+08	±	1.65446e+07	6.50719e+08	±	2.02336e+07	1.43192e+09	±	7.56415e+07	***	c - b - bc - b - a
COUMARINS	1.67454e+07	±	1.84887e+06	2.14175e+07	±	962309	1.23974e+07	±	1.01684e+06	2.00831e+07	±	1.13721e+06	1.36289e+07	±	892102	***	ab - a - b - a - b
FLAVONOIDS	6.48725e+07	±	2.00504e+06	7.63458e+07	±	4.08025e+06	8.14023e+07	±	2.57472e+06	7.54807e+07	±	3.47033e+06	2.53064e+08	±	2.73842e+07	***	b - b - b - b - a
HYDROLYZABLE TANNINS	698747	±	114324	699357	±	48077.4	520368	±	33022.6	628207	±	57901	1.53618e+06	±	112494	***	b - b - b - b - a
LIGNANS	1.0921e+07	±	384756	1.02785e+07	±	209501	9.56831e+06	±	305777	1.02948e+07	±	540862	7.8032e+06	±	366757	***	a - a - a - a - b
STILBENOIDS	1.21603e+06	±	55568.4	1.61251e+06	±	63362	951127	±	38275.5	739818	±	58452.9	3.28056e+06	±	267165	***	bc - b - c - c - a
TOTAL SUMMATION	4.0774e+08			7.55098e+08			5.86693e+08			7.57945e+08			1.71123e+09

## Sheet: D
Proposed compounds	F-value	Raw P-val	Adjusted P-val
Silydianin	280.8	2.9079e-17	5.3505e-15
2-Hydroxy-3-methoxychalcone	216.96	3.6253e-16	3.3352e-14
Luteolin 7-methyl ether	205.12	6.2661e-16	3.8432e-14
1-O-Cinnamoylglucose	192.52	1.161e-15	5.3408e-14
3-Hydroxy-4-methoxycinnamic acid	133.38	4.0358e-14	1.3971e-12
4,5-Di-O-caffeoylquinic acid methyl ester	131.7	4.5558e-14	1.3971e-12
Luteolin-7,3'-di-O-glucoside	128.78	5.653e-14	1.4859e-12
Isoquercitin	125.44	7.2712e-14	1.6724e-12
2'-Hydroxy-3,4,4',5-tetramethoxychalcone	120.37	1.0791e-13	2.2061e-12
Volkensiflavone	112.06	2.1376e-13	3.9333e-12
Isoginkgetin	108.03	3.0297e-13	5.0679e-12
6-O-p-Coumaroyl-1,2-di-O-galloyl-.beta.-D-glucopyranose	105.91	3.6579e-13	5.6088e-12
Pelargonidin cation	101.43	5.5166e-13	7.8082e-12
Flavanone 7-O-.beta.-D-glucoside	99.227	6.7906e-13	8.9248e-12
4-O-Caffeoylquinic acid	93.764	1.1605e-12	1.4236e-11
7-Hydroxycoumarin-3-carboxylic acid	91.964	1.3935e-12	1.6026e-11
4,5-Dicaffeoylquinic acid	91.206	1.5067e-12	1.6308e-11
Catechin 7-arabinofuranoside	87.768	2.1642e-12	2.2123e-11
Cynarin	86.076	2.5992e-12	2.5171e-11
Hyperin	80.523	4.859e-12	4.4516e-11
Deoxyrhapontin	80.14	5.0806e-12	4.4516e-11
(-)-Gallocatechin 3-gallate	78.826	5.9304e-12	4.96e-11
Licoflavone A	76.632	7.7199e-12	6.1759e-11
Apiin	76.049	8.2895e-12	6.3208e-11
Di-p-coumaroylputrescine	75.761	8.588e-12	6.3208e-11
3,5-Dicaffeoylquinic acid	74.942	9.5049e-12	6.7265e-11
Chlorogenic acid, methyl ester	69.602	1.8891e-11	1.2874e-10
Naringenin-7-O-glucoside	66.925	2.7159e-11	1.7774e-10
1,6-Bis-O-(4-hydroxycinnamoyl)glucose	66.702	2.8013e-11	1.7774e-10
3,4,5-Trimethoxycinnamic acid	65.596	3.2688e-11	2.0049e-10
Delphinidin-3,5-diglucoside cation	61.866	5.6037e-11	3.3261e-10
3-Cyano-6-methoxycoumarin	60.591	6.784e-11	3.9008e-10
Enterodiol	56.894	1.2064e-10	6.7266e-10
Procyanidin B2	56.171	1.3554e-10	7.3353e-10
Caffeic acid	55.602	1.4871e-10	7.8177e-10
(-)-Epigallocatechin	55.128	1.6077e-10	8.2173e-10
1,3,6-Tri-O-galloyl-.beta.-D-glucose	52.897	2.339e-10	1.1632e-09
Isoorientin	50.757	3.3978e-10	1.6189e-09
Procyanidin C1	50.701	3.4313e-10	1.6189e-09
Resveratrol 4'-O-D-glucuronide	48.684	4.9452e-10	2.2748e-09
Apigenin 7-glucoside	48.406	5.2071e-10	2.3106e-09
Chlorogenic acid	48.337	5.2743e-10	2.3106e-09
4'-Acetoxy-7-hydroxy-6-methoxyisoflavone	48.091	5.5212e-10	2.3626e-09
Skullcapflavone II	45.949	8.3008e-10	3.4712e-09
p-Coumaric acid	45.726	8.6692e-10	3.5447e-09
3',5'-Dimethoxy-3,5,7,4'-tetrahydroxyflavone	44.902	1.0197e-09	4.0788e-09
Methyl 4-hydroxycinnamate	43.711	1.2951e-09	4.9393e-09
4',6'-Dimethoxy-4-dimethylamino-2'-hydroxychalcone	43.653	1.3103e-09	4.9393e-09
3-O-Feruloylquinic acid	43.634	1.3154e-09	4.9393e-09
Procyanidin A1	43.191	1.44e-09	5.2993e-09
Kaempferol 3-O-vicianoside	42.34	1.7178e-09	6.1976e-09
Apigenin 7-glucuronide	41.697	1.9665e-09	6.9584e-09
1,2,3,4,6-Pentagalloyl .beta.-D-glucose	40.784	2.391e-09	8.3008e-09
trans-2-Hydroxycinnamic acid	39.737	3.0051e-09	1.0192e-08
Afzelin	39.675	3.0466e-09	1.0192e-08
Luteolinidin-5O glucoside cation	39.003	3.5392e-09	1.1629e-08
Kaempferol 3-ss-D-galactoside	38.827	3.6827e-09	1.1888e-08
1,3-Dicaffeoylquinic acid	37.177	5.3801e-09	1.7068e-08
3',4',5,7-Tetrahydroxy-3,6,8-trimethoxyflavone	36.263	6.6811e-09	2.0836e-08
4',5,7-Trihydroxy 3,3',6,8-tetramethoxyflavone	35.596	7.846e-09	2.4061e-08
Cyanidin 3-O-lathyroside cation	35.289	8.4567e-09	2.5509e-08
8-C-(2-Rhamnosyl-6-deoxyhexopyranosulyl)luteolin	35.134	8.7859e-09	2.6074e-08
Delphinidin 3-galactoside cation	34.586	1.0062e-08	2.9386e-08
6,7-Dihydroxycoumarin-4-acetic acid	33.411	1.3547e-08	3.8529e-08
3-O-p-Coumaroylquinic acid	33.393	1.3611e-08	3.8529e-08
2',6'-Dihydroxy 4'-methoxydihydrochalcone	33.258	1.4093e-08	3.9288e-08
Eriodictyol 7-O-neohesperidoside	32.563	1.6885e-08	4.6372e-08
(-)-Catechin	31.663	2.1446e-08	5.803e-08
Caffeic acid phenethyl ester	28.946	4.5793e-08	1.2212e-07
Apigenin-4'-glucoside	28.04	5.9762e-08	1.5709e-07
Saponarin	27.578	6.8637e-08	1.7788e-07
7-Hydroxy-3-phenylcoumarin	27.222	7.6482e-08	1.9281e-07
3-O-Caffeoyl-4-O-sinapoylquinic acid	27.221	7.6494e-08	1.9281e-07
2''-Galloylhyperin	25.967	1.1301e-07	2.81e-07
6''-O-Malonyldaidzin	25.577	1.2802e-07	3.1338e-07
Apigeninidin-5O glucoside cation	25.503	1.3109e-07	3.1338e-07
Naringin dihydrochalcone	25.502	1.3114e-07	3.1338e-07
Myricetin	24.861	1.6154e-07	3.8107e-07
4',5,7-Trihydroxy-6,8-diprenylisoflavone	24.545	1.7932e-07	4.1766e-07
Naringenin	23.218	2.8151e-07	6.4747e-07
3,4-Diphenylmethylideneluteolin	22.737	3.3328e-07	7.5708e-07
7-O-Benzylluteolin	22.075	4.2225e-07	9.4748e-07
Phlorizin	21.813	4.6453e-07	1.0298e-06
3,4-Di-O-galloylquinic acid	20.739	6.9317e-07	1.5184e-06
6''-O-Malonylgenistin	20.519	7.539e-07	1.632e-06
7-Hydroxy-4-methyl-3-phenylcoumarin	20.378	7.9585e-07	1.7028e-06
Kaempferol 3-O-rutinoside	20.069	8.9706e-07	1.8972e-06
Pinocembrin	19.235	1.2488e-06	2.6112e-06
6''-O-Acetylgenistin	19.096	1.3206e-06	2.7303e-06
3,8''-Biapigenin	18.84	1.4661e-06	2.9975e-06
Oxyresveratrol	18.56	1.6455e-06	3.3271e-06
Liquiritin	18.191	1.9192e-06	3.8384e-06
2,2'-Dihydroxychalcone	18.15	1.9525e-06	3.863e-06
3-Acetyl-7-diethylaminocoumarin	17.637	2.4301e-06	4.7569e-06
Glucoliquiritin apioside	17.134	3.0239e-06	5.8569e-06
Cyanin cation	17.035	3.1602e-06	6.057e-06
Fraxin	16.78	3.539e-06	6.7131e-06
4-Benzyloxy-2'-hydroxy-3,4',6'-trimethoxychalcone	16.515	3.9859e-06	7.4838e-06
3,2'-Dihydroxychalcone	16.066	4.8955e-06	9.0988e-06
Miquelianin	15.551	6.2246e-06	1.1453e-05
Kaempferol 3-sophoroside 7-glucoside	15.239	7.2234e-06	1.311e-05
3,4-Dihydroxycinnamic acid (L-alanine methyl ester) amide	15.226	7.2677e-06	1.311e-05
6''-O-Acetylphloridzin	15.046	7.9279e-06	1.4163e-05
4',7-Dimethoxyisoflavone	13.581	1.6539e-05	2.9261e-05
(3S,3'S,4S,4'S)-7,7',9,9'-Tetramethoxy-3,3'-dimethyl-3,3',4,4'-tetrahydro-1H,1'H-[5,5'-bibenzo[g]isochromene]-4,4',10,10'-tetrol	13.48	1.7438e-05	3.0559e-05
3,5,7,3',4'-Pentahydroxyflavanone	13.46	1.762e-05	3.0585e-05
Quinic acid	13.304	1.9128e-05	3.2893e-05
Wogonoside	12.908	2.3636e-05	4.0269e-05
(-)-Hydroxymatairesinol	12.704	2.6396e-05	4.4558e-05
7-O-Methyleriodictyol	12.546	2.8775e-05	4.8132e-05
3,5-Dimethoxy-4-hydroxycinnamic acid	12.323	3.2555e-05	5.3964e-05
Malvidin 3,5-diglucoside cation	12.256	3.3798e-05	5.5526e-05
trans-3-Coumaric acid	12	3.904e-05	6.357e-05
Formononetin	11.913	4.1027e-05	6.6219e-05
3',4'-Dihydroxy-.alpha.-naphthoflavone	11.836	4.2851e-05	6.8562e-05
Matairesinoside	11.752	4.4968e-05	7.1329e-05
3-O-[.beta.-D-Apiofuranosyl-(1->2)-[.beta.-D-glucopyranosyl-(1->6)]-.beta.-D-glucopyranoside]spinacetin	11.561	5.0212e-05	7.8967e-05
Neoliquiritin	11.494	5.221e-05	8.1411e-05
(+)-Catechin	11.402	5.5108e-05	8.521e-05
(-)-Syringaresinol-4-O-.beta.-D-glucopyranoside	11.249	6.0316e-05	9.2485e-05
2',6'-Dihydroxy 4,4'-dimethoxydihydrochalcone	10.96	7.165e-05	0.00010896
Sinapyl alcohol	10.569	9.0884e-05	0.00013707
(-)-Catechin gallate	10.388	0.00010165	0.00015206
7-Hydroxy-3-(4-methoxyphenyl)-4-phenylcoumarin	10.309	0.00010682	0.00015851
3,7-Dihydroxy-3',4'-dimethoxyflavone	9.9039	0.00013806	0.00020323
Luteolin	9.7536	0.00015211	0.00022213
1,2,3,4-Tetragalloylglucose	9.3647	0.00019629	0.00028439
7-Hydroxycoumarinyl .gamma.-linolenate	8.512	0.00035141	0.00050515
4',6'-Dimethoxy-2'-hydroxy-4-methylchalcone	8.203	0.00043762	0.0006242
6-Hydroxy-7-methoxycoumarin	8.0878	0.0004755	0.00067302
Naringenin-4'-O-.beta.-D-glucuronide	7.6604	0.00065083	0.00091415
Coumarin-suberoylanilide hydroxamic acid	7.5735	0.00069454	0.00096814
